# Supplementary material for: Comprehensive human respiratory genome catalogue underlies the high resolution and precision of the respiratory microbiome
Source: Brief Bioinform. 2024 Nov 24;26(1):bbae620. doi: 10.1093/bib/bbae620 (PMC11586125; doi:10.1093/bib/bbae620)
Supplement: Supplementary_Tables_bbae620 [file supplementary_tables_bbae620.xlsx]

## Sheet: Manu
Supplementary Tables
Supplementary Table 1. Background information for the collected datasets.
Supplementary Table 2. Genome assessment results of the respiratory genome catalogue.
Supplementary Table 3. Species-level annotations for 3941 RM samples with RGC database.
Supplementary Table 4. Distributions of ARGs, VGs, and MGCs in the RGC.
Supplementary Table 5. Species-level annotations for the samples from the pneumonia project.
Supplementary Table 6. Comparison of oropharyngeal microbiota between the healthy and pneumonia children.
Supplementary Table 7. Comparison of ARGs and VGs between the healthy and pneumonia children.
Supplementary Table 8. Species-level annotations for the clinical samples with RGC and NT databases.
Supplementary Table 9. Respiratory infection diagnosis on 62 samples by using RGC, NT, and clinical indices.

## Sheet: Supplementary Table 1
Title	Journal	Year	Project	Sample number (NGS Paired)	Sample number (NGS Single)
Microbial signatures in the lower airways of mechanically ventilated COVID-19 patients associated with poor clinical outcome	Nature Microbiology	2021	PRJNA687506	168	NA
Pathogen Metagenomics Reveals Distinct Lung Microbiota Signatures Between Bacteriologically Confirmed and Negative Tuberculosis Patients	Frontiers in cellular and infection microbiology	2021	CRA004908	197	NA
Metagenomics Reveals a Core Macrolide Resistome Related to Microbiota in Chronic Respiratory Disease	American Journal of Respiratory and Critical Care Medicine	2020	PRJNA595703	NA	184
An integrated respiratory microbial gene catalogue to better understand the microbial aetiology of Mycoplasma pneumoniae pneumonia	GigaSciences	2019	PRJNA413615	334	NA
Characterization of the Upper Respiratory Bacterial Microbiome in Critically Ill COVID-19 Patients	Biomedicines	2022	PRJNA781460	57	NA
Dissecting the role of the human microbiome in COVID-19 via metagenome-assembled genomes	Nature Communications	2022	PRJNA656660, PRJNA743981	94	NA
Mapping bacterial diversity and metabolic functionality of the human respiratory tract microbiome	Journal of Oral Microbiology	2022	PRJEB9034,PRJEB28158,PRJEB38221,PRJNA71831,PRJNA258008,PRJNA316056,PRJNA316588,PRJNA494034,PRJNA516442,PRJNA516870,PRJNA644285,PRJNA655567,PRJNA659860,PRJNA682527	765	459
Metagenomic prediction of antimicrobial resistance in critically ill patients with lower respiratory tract infections	Genome Medicine	2022	PRJNA450137, PRJNA635133	209	NA
MICROBIAL DYSREGULATION OF THE GUT-LUNG AXIS IN BRONCHIECTASIS	AMERICAN JOURNAL OF RESPIRATORY AND CRITICAL CARE MEDICINE	2022	PRJNA740243	33	NA
Comparison of the Respiratory Resistomes and Microbiota in Children Receiving Short versus Standard Course Treatment for Community-Acquired Pneumonia	mBio	2022	PRJNA745160	315	NA
Metagenomic sequencing reveals time, host, and body compartment-specific viral dynamics after lung transplantation	Microbiome	2022	PRJNA764588	80	NA
Metagenomic Assessment of the Pathogenic Risk of Microorganisms in Sputum of Postoperative Patients With Pulmonary Infection	Frontiers in Cellular and Infection	2022	PRJNA765792	NA	50
Enhanced DNA and RNA pathogen detection via metagenomic sequencing in patients with pneumonia	Journal of Translational Medicine	2022	PRJNA741852	NA	316
Identifying Bacterial Airways Infection in Stable Severe Asthma Using Oxford Nanopore Sequencing Technologies	Microbiology Spectrum	2022	PRJEB47876	24	24
Diagnostic value of bronchoalveolar lavage fluid metagenomic next-generation sequencing in pediatric pneumonia	Frontiers in Cellular and Infection	2022	PRJNA876769	NA	103
Metagenomic Next-Generation Sequencing for Diagnosing Infections in Lung Transplant Recipients: A Retrospective Study	Transplant International	2022	PRJNA737316	NA	161
Diagnostic Significance of Metagenomic Next-Generation Sequencing for Community-Acquired Pneumonia in Southern China	Frontiers in Medicine	2022	PRJNA756706	NA	172
Clinical Application and Evaluation of Metagenomic Next-Generation Sequencing in Pulmonary Infection with Pleural Effusion	Infection and Drug Resistance	2022	PRJNA788173	NA	40
Improving Suspected Pulmonary Infection Diagnosis by Bronchoalveolar Lavage Fluid Metagenomic Next-Generation Sequencing: a Multicenter Retrospective Study	Microbiology Spectrum	2022	PRJNA845064	NA	246
The performance of detecting Mycobacterium tuberculosis complex in lung biopsy tissue by metagenomic next-generation sequencing	BMC Pulmonary	2022	PRJNA784757	NA	36

## Sheet: Supplementary Table 2
genome	score	completeness	contamination	strain_heterogeneity	size	N50	cluster	cluster_members	closest_cluster_member	furthest_cluster_member	completeness_metric	contamination_metric	Domain	Phylum	Class	Order	Family	Genus	Species	fastani_reference	fastani_reference_radius	fastani_taxonomy	fastani_ani	fastani_af	closest_placement_reference	closest_placement_radius	closest_placement_taxonomy	closest_placement_ani	closest_placement_af	pplacer_taxonomy	classification_method	note	other_related_references(genome_id,species_name,radius,ANI,AF)	msa_percent	translation_table	red_value	warnings
bin.1.fna	54.3647	52.51	0	0	1088845	4068	176_1	2	100	100	moderate	none	d__Bacteria	p__Firmicutes_A	c__Clostridia	o__Oscillospirales	f__Oscillospiraceae	g__ER4	s__ER4 sp000765235	GCF_000765235.1	95	d__Bacteria;p__Firmicutes_A;c__Clostridia;o__Oscillospirales;f__Oscillospiraceae;g__ER4;s__ER4 sp000765235	97.52	0.96	GCF_000765235.1	95	d__Bacteria;p__Firmicutes_A;c__Clostridia;o__Oscillospirales;f__Oscillospiraceae;g__ER4;s__ER4 sp000765235	97.52	0.96	d__Bacteria;p__Firmicutes_A;c__Clostridia;o__Oscillospirales;f__Oscillospiraceae;g__ER4;s__	taxonomic classification defined by topology and ANI	topological placement and ANI have congruent species assignments	GCA_900552015.1, s__ER4 sp900552015, 95.0, 89.77, 0.88; GCA_900550165.1, s__ER4 sp900550165, 95.0, 88.36, 0.83; GCA_900763705.1, s__ER4 sp900763705, 95.0, 87.47, 0.75; GCA_003522105.1, s__ER4 sp003522105, 95.0, 87.33, 0.85; GCA_900546295.1, s__ER4 sp900546295, 95.0, 86.57, 0.81; GCA_002405995.1, s__ER4 sp002405995, 95.0, 85.13, 0.75; GCA_900556145.1, s__ER4 sp900556145, 95.0, 84.76, 0.63; GCA_900…	43.17	11	N/A	N/A
bin.100.fna	90.3871	95.8	1.4	0	1514070	118619	388_0	1	NA	NA	near	low	d__Bacteria	p__Firmicutes_A	c__Clostridia	o__Tissierellales	f__Peptoniphilaceae	g__Peptoniphilus_A	s__Peptoniphilus_A lacrimalis	GCF_000378725.1	95	d__Bacteria;p__Firmicutes_A;c__Clostridia;o__Tissierellales;f__Peptoniphilaceae;g__Peptoniphilus_A;s__Peptoniphilus_A lacrimalis	98.59	0.86	GCF_000378725.1	95	d__Bacteria;p__Firmicutes_A;c__Clostridia;o__Tissierellales;f__Peptoniphilaceae;g__Peptoniphilus_A;s__Peptoniphilus_A lacrimalis	98.59	0.86	d__Bacteria;p__Firmicutes_A;c__Clostridia;o__Tissierellales;f__Peptoniphilaceae;g__Peptoniphilus_A;s__	taxonomic classification defined by topology and ANI	topological placement and ANI have congruent species assignments	GCF_900176605.1, s__Peptoniphilus_A vaginalis, 95.0, 80.31, 0.19; GCF_900099555.1, s__Peptoniphilus_A raoultii, 95.0, 78.62, 0.35; GCF_000311825.1, s__Peptoniphilus_A grossensis, 95.0, 78.54, 0.18; GCF_000183565.1, s__Peptoniphilus_A harei_A, 95.0, 78.49, 0.15; GCF_000321025.1, s__Peptoniphilus_A senegalensis, 95.0, 78.32, 0.17; GCF_900454685.1, s__Peptoniphilus_A harei, 95.0, 78.26, 0.16; GCF_01…	87.95	11	N/A	N/A
bin.1000.fna	19.1418	52.9	7.76	40	1358099	5985	140_1	2	99.92	99.92	moderate	medium	d__Bacteria	p__Firmicutes_A	c__Clostridia	o__Oscillospirales	f__Oscillospiraceae	g__CAG-83	s__CAG-83 sp000435555	GCA_000435555.1	95	d__Bacteria;p__Firmicutes_A;c__Clostridia;o__Oscillospirales;f__Oscillospiraceae;g__CAG-83;s__CAG-83 sp000435555	97.45	0.8	GCA_000435555.1	95	d__Bacteria;p__Firmicutes_A;c__Clostridia;o__Oscillospirales;f__Oscillospiraceae;g__CAG-83;s__CAG-83 sp000435555	97.45	0.8	d__Bacteria;p__Firmicutes_A;c__Clostridia;o__Oscillospirales;f__Oscillospiraceae;g__CAG-83;s__	taxonomic classification defined by topology and ANI	topological placement and ANI have congruent species assignments	GCA_002438575.1, s__CAG-83 sp002438575, 95.0, 93.11, 0.65; GCA_003487665.1, s__CAG-83 sp003487665, 95.0, 85.9, 0.7; GCA_900551355.1, s__CAG-83 sp900551355, 95.0, 85.1, 0.61; GCA_900550585.1, s__CAG-83 sp900550585, 95.0, 84.63, 0.65; GCA_900551995.1, s__CAG-83 sp900551995, 95.0, 84.12, 0.72; GCA_900547745.1, s__CAG-83 sp900547745, 95.0, 83.98, 0.67; GCA_900554275.1, s__CAG-83 sp900554275, 95.0, 83…	45.77	11	N/A	N/A
bin.1003.fna	102.466	99.61	0	0	1898889	473457	48_2	3	96.92	96.85	near	none	d__Bacteria	p__Bacteroidota	c__Bacteroidia	o__Bacteroidales	f__Porphyromonadaceae	g__Porphyromonas	s__	N/A	N/A	N/A	N/A	N/A	GCF_000174815.1	95	d__Bacteria;p__Bacteroidota;c__Bacteroidia;o__Bacteroidales;f__Porphyromonadaceae;g__Porphyromonas;s__Porphyromonas endodontalis	91.26	0.86	d__Bacteria;p__Bacteroidota;c__Bacteroidia;o__Bacteroidales;f__Porphyromonadaceae;g__Porphyromonas;s__	taxonomic classification defined by topology and ANI	classification based on placement in class-level tree	GCF_000379945.1, s__Porphyromonas macacae, 95.0, 78.52, 0.04; GCF_014647755.1, s__Porphyromonas pasteri, 95.0, 77.3, 0.04; GCF_000769075.1, s__Porphyromonas sp000769075, 95.0, 77.29, 0.03; GCF_000768875.1, s__Porphyromonas sp000768875, 95.0, 77.28, 0.03; GCF_000467855.2, s__Porphyromonas sp000467855, 95.0, 77.27, 0.03; GCF_000482365.1, s__Porphyromonas uenonis, 95.0, 77.16, 0.04; GCF_000010505.1,…	93.86	11	0.996845	Genome not assigned to closest species as it falls outside its pre-defined ANI radius
bin.1006.fna	77.3133	76.68	0.31	100	1292709	4433	6_1	2	100	100	substantial	low	d__Bacteria	p__Firmicutes	c__Bacilli	o__Erysipelotrichales	f__Coprobacillaceae	g__Eggerthia	s__Eggerthia catenaformis	GCF_000340375.1	95	d__Bacteria;p__Firmicutes;c__Bacilli;o__Erysipelotrichales;f__Coprobacillaceae;g__Eggerthia;s__Eggerthia catenaformis	99.38	0.98	GCF_000340375.1	95	d__Bacteria;p__Firmicutes;c__Bacilli;o__Erysipelotrichales;f__Coprobacillaceae;g__Eggerthia;s__Eggerthia catenaformis	99.38	0.98	d__Bacteria;p__Firmicutes;c__Bacilli;o__Erysipelotrichales;f__Coprobacillaceae;g__;s__	taxonomic classification defined by topology and ANI	topological placement and ANI have congruent species assignments	N/A	59.15	11	N/A	N/A
bin.101.fna	99.2665	98.34	0.33	0	2370989	113061	278_1	2	99.98	99.98	near	low	d__Bacteria	p__Actinobacteriota	c__Actinomycetia	o__Actinomycetales	f__Micrococcaceae	g__Rothia	s__Rothia kristinae	GCF_001570865.1	95	d__Bacteria;p__Actinobacteriota;c__Actinomycetia;o__Actinomycetales;f__Micrococcaceae;g__Rothia;s__Rothia kristinae	99.26	0.95	GCF_001570865.1	95	d__Bacteria;p__Actinobacteriota;c__Actinomycetia;o__Actinomycetales;f__Micrococcaceae;g__Rothia;s__Rothia kristinae	99.26	0.95	d__Bacteria;p__Actinobacteriota;c__Actinomycetia;o__Actinomycetales;f__Micrococcaceae;g__Rothia;s__	taxonomic classification defined by topology and ANI	topological placement and ANI have congruent species assignments	GCF_004136635.1, s__Rothia halotolerans, 95.0, 81.29, 0.62; GCF_004136575.1, s__Rothia koreensis, 95.0, 78.59, 0.36; GCF_000710345.2, s__Rothia sp000710345, 95.0, 78.58, 0.4; GCF_013394385.1, s__Rothia sp004136585, 95.0, 78.16, 0.24; GCF_900169715.1, s__Rothia massiliensis, 95.0, 77.99, 0.24; GCF_004137765.1, s__Rothia sp004137765, 95.0, 77.85, 0.26; GCF_001061665.1, s__Rothia mucilaginosa_A, 95.…	93.67	11	N/A	N/A
bin.1012.fna	96.2152	93.91	0	0	1011662	32394	389_1	2	100	100	near	none	d__Bacteria	p__Chlamydiota	c__Chlamydiia	o__Chlamydiales	f__Chlamydiaceae	g__Chlamydophila	s__Chlamydophila psittaci	GCF_000204255.1	95	d__Bacteria;p__Chlamydiota;c__Chlamydiia;o__Chlamydiales;f__Chlamydiaceae;g__Chlamydophila;s__Chlamydophila psittaci	99.66	1	GCF_000204255.1	95	d__Bacteria;p__Chlamydiota;c__Chlamydiia;o__Chlamydiales;f__Chlamydiaceae;g__Chlamydophila;s__Chlamydophila psittaci	99.66	1	d__Bacteria;p__Chlamydiota;c__Chlamydiia;o__Chlamydiales;f__Chlamydiaceae;g__Chlamydophila;s__	taxonomic classification defined by topology and ANI	topological placement and ANI have congruent species assignments	GCF_900634605.1, s__Chlamydophila buteonis, 95.0, 94.25, 0.99; GCF_002895085.1, s__Chlamydophila abortus, 95.0, 93.14, 0.97; GCF_900239975.1, s__Chlamydophila sp900239975, 95.0, 83.81, 0.89; GCF_018343815.1, s__Chlamydophila sp018343815, 95.0, 83.72, 0.88; GCF_000007605.1, s__Chlamydophila caviae, 95.0, 83.55, 0.86; GCF_000009945.1, s__Chlamydophila felis, 95.0, 82.83, 0.83; GCF_000583875.1, s__C…	83.68	11	N/A	N/A
bin.1014.fna	58.1928	67.65	2.31	14.29	1116958	2663	332_1	2	100	100	moderate	low	d__Bacteria	p__Actinobacteriota	c__Actinomycetia	o__Actinomycetales	f__Bifidobacteriaceae	g__Alloscardovia	s__Alloscardovia omnicolens	GCF_000420505.1	95	d__Bacteria;p__Actinobacteriota;c__Actinomycetia;o__Actinomycetales;f__Bifidobacteriaceae;g__Alloscardovia;s__Alloscardovia omnicolens	98.71	0.96	GCF_000420505.1	95	d__Bacteria;p__Actinobacteriota;c__Actinomycetia;o__Actinomycetales;f__Bifidobacteriaceae;g__Alloscardovia;s__Alloscardovia omnicolens	98.71	0.96	d__Bacteria;p__Actinobacteriota;c__Actinomycetia;o__Actinomycetales;f__Bifidobacteriaceae;g__Alloscardovia;s__	taxonomic classification defined by topology and ANI	topological placement and ANI have congruent species assignments	GCF_004332295.1, s__Alloscardovia theropitheci, 95.0, 80.24, 0.2; GCF_000376885.1, s__Alloscardovia criceti, 95.0, 80.0, 0.24; GCF_002259705.1, s__Alloscardovia macacae, 95.0, 79.93, 0.16	55.06	11	N/A	N/A
bin.1017.fna	81.3333	79.31	0	0	1892839	9211	78_2	3	99.83	98.4	substantial	none	d__Bacteria	p__Bacteroidota	c__Bacteroidia	o__Bacteroidales	f__Bacteroidaceae	g__Prevotella	s__Prevotella pallens	GCF_000220255.1	95	d__Bacteria;p__Bacteroidota;c__Bacteroidia;o__Bacteroidales;f__Bacteroidaceae;g__Prevotella;s__Prevotella pallens	98.9	0.97	GCF_000220255.1	95	d__Bacteria;p__Bacteroidota;c__Bacteroidia;o__Bacteroidales;f__Bacteroidaceae;g__Prevotella;s__Prevotella pallens	98.9	0.97	d__Bacteria;p__Bacteroidota;c__Bacteroidia;o__Bacteroidales;f__Bacteroidaceae;g__Prevotella;s__	taxonomic classification defined by topology and ANI	topological placement and ANI have congruent species assignments	GCF_000220235.1, s__Prevotella nigrescens, 95.0, 83.11, 0.78; GCF_000614025.1, s__Prevotella aurantiaca, 95.0, 80.62, 0.65; GCF_001953955.1, s__Prevotella intermedia, 95.0, 79.76, 0.56; GCF_000613945.1, s__Prevotella falsenii, 95.0, 79.16, 0.52; GCA_900770845.1, s__Prevotella sp900770845, 95.0, 78.36, 0.01; GCF_000613345.1, s__Prevotella disiens, 95.0, 77.54, 0.32; GCA_002481295.1, s__Prevotella …	68.82	11	N/A	N/A
bin.1020.fna	90.5429	92.63	0.84	75	1970488	73410	246_0	1	NA	NA	near	low	d__Bacteria	p__Actinobacteriota	c__Actinomycetia	o__Actinomycetales	f__Micrococcaceae	g__Pseudoglutamicibacter	s__Pseudoglutamicibacter albus_A	GCF_000758985.1	95	d__Bacteria;p__Actinobacteriota;c__Actinomycetia;o__Actinomycetales;f__Micrococcaceae;g__Pseudoglutamicibacter;s__Pseudoglutamicibacter albus_A	98.44	0.97	GCF_000758985.1	95	d__Bacteria;p__Actinobacteriota;c__Actinomycetia;o__Actinomycetales;f__Micrococcaceae;g__Pseudoglutamicibacter;s__Pseudoglutamicibacter albus_A	98.44	0.97	d__Bacteria;p__Actinobacteriota;c__Actinomycetia;o__Actinomycetales;f__Micrococcaceae;g__Pseudoglutamicibacter;s__	taxonomic classification defined by topology and ANI	topological placement and ANI have congruent species assignments	GCF_016907775.1, s__Pseudoglutamicibacter cumminsii, 95.0, 84.45, 0.81; GCF_003143995.1, s__Pseudoglutamicibacter cumminsii_A, 95.0, 84.41, 0.81	80.52	11	N/A	N/A
bin.1021.fna	69.3003	94.07	5.99	69.23	1857104	9265	136_0	1	NA	NA	near	medium	d__Bacteria	p__Firmicutes_A	c__Clostridia	o__Oscillospirales	f__Acutalibacteraceae	g__Fimenecus	s__Fimenecus sp000432435	GCA_000432435.1	95	d__Bacteria;p__Firmicutes_A;c__Clostridia;o__Oscillospirales;f__Acutalibacteraceae;g__Fimenecus;s__Fimenecus sp000432435	98.77	0.95	GCA_000432435.1	95	d__Bacteria;p__Firmicutes_A;c__Clostridia;o__Oscillospirales;f__Acutalibacteraceae;g__Fimenecus;s__Fimenecus sp000432435	98.77	0.95	d__Bacteria;p__Firmicutes_A;c__Clostridia;o__Oscillospirales;f__Acutalibacteraceae;g__Fimenecus;s__	taxonomic classification defined by topology and ANI	topological placement and ANI have congruent species assignments	GCA_002437245.1, s__Fimenecus sp002437245, 95.0, 89.79, 0.88; GCA_004556705.1, s__Fimenecus sp004556705, 95.0, 78.45, 0.22; GCA_004555265.1, s__Fimenecus sp004555265, 95.0, 77.61, 0.1; GCA_900315985.1, s__Fimenecus sp900315985, 95.0, 77.5, 0.16; GCA_017438845.1, s__Fimenecus sp017438845, 95.0, 77.48, 0.14; GCA_015066635.1, s__Fimenecus sp015066635, 95.0, 77.47, 0.13; GCA_016290515.1, s__Fimenecus…	88.28	11	N/A	N/A
bin.1022.fna	101.15	98.68	0	0	2428234	72683	236_1	11	99.45	97.77	near	none	d__Bacteria	p__Actinobacteriota	c__Actinomycetia	o__Propionibacteriales	f__Propionibacteriaceae	g__Cutibacterium	s__Cutibacterium acnes	GCF_003030305.1	95	d__Bacteria;p__Actinobacteriota;c__Actinomycetia;o__Propionibacteriales;f__Propionibacteriaceae;g__Cutibacterium;s__Cutibacterium acnes	99.82	1	GCF_003030305.1	95	d__Bacteria;p__Actinobacteriota;c__Actinomycetia;o__Propionibacteriales;f__Propionibacteriaceae;g__Cutibacterium;s__Cutibacterium acnes	99.82	1	d__Bacteria;p__Actinobacteriota;c__Actinomycetia;o__Propionibacteriales;f__Propionibacteriaceae;g__Cutibacterium;s__	taxonomic classification defined by topology and ANI	topological placement and ANI have congruent species assignments	GCF_001642025.1, s__Cutibacterium namnetense, 95.0, 88.25, 0.85; GCF_008326345.1, s__Cutibacterium modestum, 95.0, 85.84, 0.87; GCF_009696315.1, s__Cutibacterium porci, 95.0, 82.62, 0.75; GCF_000227295.1, s__Cutibacterium avidum, 95.0, 81.95, 0.69; GCF_900186975.1, s__Cutibacterium granulosum, 95.0, 78.89, 0.26; GCF_900605005.1, s__Cutibacterium timonense, 95.0, 78.43, 0.28	98.11	11	N/A	N/A
bin.1025.fna	82.6039	83.91	0.68	0	1959876	12242	8_1	2	100	100	substantial	low	d__Bacteria	p__Firmicutes_A	c__Clostridia	o__Lachnospirales	f__Lachnospiraceae	g__Butyribacter	s__Butyribacter sp003529475	GCF_003478335.1	95	d__Bacteria;p__Firmicutes_A;c__Clostridia;o__Lachnospirales;f__Lachnospiraceae;g__Butyribacter;s__Butyribacter sp003529475	99.03	0.96	GCF_003478335.1	95	d__Bacteria;p__Firmicutes_A;c__Clostridia;o__Lachnospirales;f__Lachnospiraceae;g__Butyribacter;s__Butyribacter sp003529475	99.03	0.96	d__Bacteria;p__Firmicutes_A;c__Clostridia;o__Lachnospirales;f__Lachnospiraceae;g__Butyribacter;s__	taxonomic classification defined by topology and ANI	topological placement and ANI have congruent species assignments	GCA_900759665.1, s__Butyribacter sp900759665, 95.0, 78.14, 0.2; GCA_902788645.1, s__Butyribacter sp902788645, 95.0, 78.04, 0.17; GCF_003481585.1, s__Butyribacter sp001916135, 95.0, 77.64, 0.21; GCA_001414325.1, s__Butyribacter intestini, 95.0, 77.4, 0.12; GCF_018918235.1, s__Butyribacter sp018918235, 95.0, 77.38, 0.08; GCF_003478445.1, s__Butyribacter sp003524945, 95.0, 77.32, 0.19; GCA_000436755…	65.11	11	N/A	N/A
bin.1026.fna	47.313	57.02	2.58	50	1726399	5081	9_1	2	100	100	moderate	low	d__Bacteria	p__Firmicutes_A	c__Clostridia	o__Lachnospirales	f__Lachnospiraceae	g__Acetatifactor	s__Acetatifactor sp900066565	GCA_003584705.1	95	d__Bacteria;p__Firmicutes_A;c__Clostridia;o__Lachnospirales;f__Lachnospiraceae;g__Acetatifactor;s__Acetatifactor sp900066565	98.42	0.94	GCA_003584705.1	95	d__Bacteria;p__Firmicutes_A;c__Clostridia;o__Lachnospirales;f__Lachnospiraceae;g__Acetatifactor;s__Acetatifactor sp900066565	98.42	0.94	d__Bacteria;p__Firmicutes_A;c__Clostridia;o__Lachnospirales;f__Lachnospiraceae;g__Acetatifactor;s__	taxonomic classification defined by topology and ANI	topological placement and ANI have congruent species assignments	GCA_900772845.1, s__Acetatifactor sp900772845, 95.0, 88.67, 0.85; GCA_900771995.1, s__Acetatifactor sp900771995, 95.0, 88.1, 0.81; GCA_003447295.1, s__Acetatifactor sp003447295, 95.0, 86.68, 0.61; GCF_009695995.1, s__Acetatifactor intestinalis, 95.0, 86.61, 0.77; GCA_002431915.1, s__Acetatifactor sp002431915, 95.0, 85.72, 0.76; GCA_900766575.1, s__Acetatifactor sp900766575, 95.0, 85.21, 0.58; GCA…	40.65	11	N/A	N/A
bin.1032.fna	16.9813	58.22	8.85	26.67	1279153	1592	42_2	1	NA	NA	moderate	medium	d__Bacteria	p__Firmicutes_A	c__Clostridia	o__Lachnospirales	f__Lachnospiraceae	g__Lachnoanaerobaculum	s__Lachnoanaerobaculum orale	GCF_003862485.1	95	d__Bacteria;p__Firmicutes_A;c__Clostridia;o__Lachnospirales;f__Lachnospiraceae;g__Lachnoanaerobaculum;s__Lachnoanaerobaculum orale	96.87	0.92	GCF_003862485.1	95	d__Bacteria;p__Firmicutes_A;c__Clostridia;o__Lachnospirales;f__Lachnospiraceae;g__Lachnoanaerobaculum;s__Lachnoanaerobaculum orale	96.87	0.92	d__Bacteria;p__Firmicutes_A;c__Clostridia;o__Lachnospirales;f__Lachnospiraceae;g__Lachnoanaerobaculum;s__	taxonomic classification defined by topology and ANI	topological placement and ANI have congruent species assignments	GCF_000185385.1, s__Lachnoanaerobaculum saburreum, 95.0, 86.47, 0.9; GCF_000296385.1, s__Lachnoanaerobaculum sp000296385, 95.0, 83.3, 0.85; GCF_003862475.1, s__Lachnoanaerobaculum gingivalis, 95.0, 82.91, 0.83; GCF_000287675.1, s__Lachnoanaerobaculum sp000287675, 95.0, 82.32, 0.88; GCA_000209465.1, s__Lachnoanaerobaculum sp000209465, 95.0, 81.47, 0.75; GCF_003589745.1, s__Lachnoanaerobaculum umea…	33.4	11	N/A	Genome has more than 14.2% of markers with multiple hits
bin.1035.fna	53.8648	59.01	1.72	100	1387549	2342	314_1	2	100	100	moderate	low	d__Bacteria	p__Firmicutes	c__Bacilli	o__Lactobacillales	f__Aerococcaceae	g__Abiotrophia	s__Abiotrophia sp001815865	GCF_001815865.1	95	d__Bacteria;p__Firmicutes;c__Bacilli;o__Lactobacillales;f__Aerococcaceae;g__Abiotrophia;s__Abiotrophia sp001815865	96.27	1	GCF_001815865.1	95	d__Bacteria;p__Firmicutes;c__Bacilli;o__Lactobacillales;f__Aerococcaceae;g__Abiotrophia;s__Abiotrophia sp001815865	96.27	1	d__Bacteria;p__Firmicutes;c__Bacilli;o__Lactobacillales;f__Aerococcaceae;g__Abiotrophia;s__	taxonomic classification defined by topology and ANI	topological placement and ANI have congruent species assignments	GCF_000160075.2, s__Abiotrophia defectiva, 95.0, 94.95, 0.98; GCF_900604935.1, s__Abiotrophia massiliensis, 95.0, 75.86, 0.03	47.64	11	N/A	N/A
bin.1036.fna	67.623	76.32	2.41	53.85	1604808	11168	71_1	6	99.97	96.97	substantial	low	d__Bacteria	p__Bacteroidota	c__Bacteroidia	o__Bacteroidales	f__Bacteroidaceae	g__Prevotella	s__Prevotella sp015256945	GCA_015256945.1	95	d__Bacteria;p__Bacteroidota;c__Bacteroidia;o__Bacteroidales;f__Bacteroidaceae;g__Prevotella;s__Prevotella sp015256945	98.39	0.95	GCA_015256945.1	95	d__Bacteria;p__Bacteroidota;c__Bacteroidia;o__Bacteroidales;f__Bacteroidaceae;g__Prevotella;s__Prevotella sp015256945	98.39	0.95	d__Bacteria;p__Bacteroidota;c__Bacteroidia;o__Bacteroidales;f__Bacteroidaceae;g__Prevotella;s__	taxonomic classification defined by topology and ANI	topological placement and ANI have congruent species assignments	GCA_013333935.1, s__Prevotella sp013333935, 95.0, 82.58, 0.79; GCA_013333285.2, s__Prevotella sp013333285, 95.0, 81.96, 0.77; GCF_000160535.1, s__Prevotella bergensis, 95.0, 77.7, 0.08; GCA_018053665.1, s__Prevotella sp018053665, 95.0, 77.64, 0.06; GCF_002251385.1, s__Prevotella sp002251385, 95.0, 77.62, 0.06; GCA_902775075.1, s__Prevotella sp902775075, 95.0, 77.55, 0.05; GCA_001552765.1, s__Prev…	62.99	11	N/A	N/A
bin.1037.fna	27.5387	70.27	9.39	35.29	4168142	5127	208_0	1	NA	NA	substantial	medium	d__Bacteria	p__Proteobacteria	c__Alphaproteobacteria	o__Sphingomonadales	f__Sphingomonadaceae	g__Sphingomonas	s__	N/A	N/A	N/A	N/A	N/A	GCF_000226955.1	95	d__Bacteria;p__Proteobacteria;c__Alphaproteobacteria;o__Sphingomonadales;f__Sphingomonadaceae;g__Sphingomonas;s__Sphingomonas elodea_A	86.91	0.67	d__Bacteria;p__Proteobacteria;c__Alphaproteobacteria;o__Sphingomonadales;f__Sphingomonadaceae;g__Sphingomonas;s__	taxonomic classification defined by topology and ANI	classification based on placement in class-level tree	GCF_011927635.1, s__Sphingomonas trueperi, 95.0, 86.87, 0.67; GCF_900114095.1, s__Sphingomonas sp900114095, 95.0, 86.3, 0.7; GCF_006716975.1, s__Sphingomonas trueperi_A, 95.0, 86.11, 0.71; GCF_002091475.1, s__Sphingomonas azotifigens, 95.0, 86.09, 0.71; GCF_001598435.1, s__Sphingomonas pituitosa, 95.0, 86.0, 0.69; GCF_012650175.1, s__Sphingomonas sp012650175, 95.0, 85.9, 0.67; GCF_001650735.1, s_…	40.61	11	0.992575	Genome not assigned to closest species as it falls outside its pre-defined ANI radius
bin.1040.fna	70.8118	75.59	1.57	71.43	2736773	6321	149_1	2	100	100	substantial	low	d__Bacteria	p__Bacteroidota	c__Bacteroidia	o__Bacteroidales	f__Bacteroidaceae	g__Prevotella	s__Prevotella rara	GCF_001275135.1	95	d__Bacteria;p__Bacteroidota;c__Bacteroidia;o__Bacteroidales;f__Bacteroidaceae;g__Prevotella;s__Prevotella rara	97.83	0.95	GCF_001275135.1	95	d__Bacteria;p__Bacteroidota;c__Bacteroidia;o__Bacteroidales;f__Bacteroidaceae;g__Prevotella;s__Prevotella rara	97.83	0.95	d__Bacteria;p__Bacteroidota;c__Bacteroidia;o__Bacteroidales;f__Bacteroidaceae;g__Prevotella;s__	taxonomic classification defined by topology and ANI	topological placement and ANI have congruent species assignments	GCA_905214625.1, s__Prevotella sp905214625, 95.0, 89.78, 0.68; GCA_000436695.1, s__Prevotella sp000436695, 95.0, 86.67, 0.74; GCA_000433175.1, s__Prevotella sp000433175, 95.0, 79.74, 0.39; GCA_900550365.1, s__Prevotella sp900550365, 95.0, 78.93, 0.34; GCA_900554545.1, s__Prevotella sp900554545, 95.0, 78.51, 0.3; GCA_905211345.1, s__Prevotella sp905211345, 95.0, 78.3, 0.26; GCA_900551055.1, s__Pre…	60.41	11	N/A	N/A
bin.1042.fna	24.835	56.9	6.9	25	1964381	2089	83_2	1	NA	NA	moderate	medium	d__Bacteria	p__Bacteroidota	c__Bacteroidia	o__Bacteroidales	f__Bacteroidaceae	g__Prevotella	s__Prevotella multiformis	GCF_000191065.1	95	d__Bacteria;p__Bacteroidota;c__Bacteroidia;o__Bacteroidales;f__Bacteroidaceae;g__Prevotella;s__Prevotella multiformis	95.11	0.85	GCF_900454835.1	95	d__Bacteria;p__Bacteroidota;c__Bacteroidia;o__Bacteroidales;f__Bacteroidaceae;g__Prevotella;s__Prevotella denticola	93.82	0.93	d__Bacteria;p__Bacteroidota;c__Bacteroidia;o__Bacteroidales;f__Bacteroidaceae;g__Prevotella;s__	ANI	topological placement and ANI have incongruent species assignments	GCF_008016795.1, s__Prevotella brunnea, 95.0, 80.78, 0.08; GCF_001262015.1, s__Prevotella fusca, 95.0, 79.6, 0.48; GCF_000373185.1, s__Prevotella paludivivens, 95.0, 79.02, 0.03; GCA_018054505.1, s__Prevotella sp018054505, 95.0, 78.5, 0.04; GCF_000257925.1, s__Prevotella sp000257925, 95.0, 78.48, 0.19; GCF_000688375.1, s__Prevotella sp000688375, 95.0, 78.46, 0.12; GCF_000144405.1, s__Prevotella m…	25.56	11	N/A	N/A
bin.1044.fna	14.1089	54.47	9.48	66.67	1424778	2174	372_0	1	NA	NA	moderate	medium	d__Bacteria	p__Firmicutes_C	c__Negativicutes	o__Veillonellales	f__Veillonellaceae	g__Veillonella	s__Veillonella atypica	GCF_002959915.1	95	d__Bacteria;p__Firmicutes_C;c__Negativicutes;o__Veillonellales;f__Veillonellaceae;g__Veillonella;s__Veillonella atypica	95.58	0.79	GCA_905214495.1	95	d__Bacteria;p__Firmicutes_C;c__Negativicutes;o__Veillonellales;f__Veillonellaceae;g__Veillonella;s__Veillonella sp905214495	94.19	0.66	d__Bacteria;p__Firmicutes_C;c__Negativicutes;o__Veillonellales;f__Veillonellaceae;g__Veillonella;s__	ANI	topological placement and ANI have incongruent species assignments	GCF_001078375.1, s__Veillonella tobetsuensis, 95.0, 86.5, 0.76; GCA_900766125.1, s__Veillonella sp900766125, 95.0, 81.2, 0.49; GCA_900550175.1, s__Veillonella sp900550175, 95.0, 80.7, 0.46; GCF_013393365.1, s__Veillonella nakazawae, 95.0, 80.66, 0.51; GCF_002959895.1, s__Veillonella infantium, 95.0, 80.57, 0.54; GCF_002959775.1, s__Veillonella rogosae, 95.0, 80.51, 0.47; GCF_002959755.1, s__Veill…	30.7	11	N/A	Genome has more than 10.0% of markers with multiple hits
bin.1047.fna	28.772	57.93	6.9	60	2465786	20138	101_0	1	NA	NA	moderate	medium	d__Bacteria	p__Bacteroidota	c__Bacteroidia	o__Bacteroidales	f__Bacteroidaceae	g__Prevotella	s__Prevotella buccae	GCF_000184945.1	95	d__Bacteria;p__Bacteroidota;c__Bacteroidia;o__Bacteroidales;f__Bacteroidaceae;g__Prevotella;s__Prevotella buccae	98.68	0.87	GCF_000184945.1	95	d__Bacteria;p__Bacteroidota;c__Bacteroidia;o__Bacteroidales;f__Bacteroidaceae;g__Prevotella;s__Prevotella buccae	98.68	0.87	d__Bacteria;p__Bacteroidota;c__Bacteroidia;o__Bacteroidales;f__Bacteroidaceae;g__Prevotella;s__	taxonomic classification defined by topology and ANI	topological placement and ANI have congruent species assignments	GCF_000426585.1, s__Prevotella baroniae, 95.0, 81.37, 0.21; GCF_003043925.1, s__Prevotella sp003043925, 95.0, 78.46, 0.16; GCA_900770845.1, s__Prevotella sp900770845, 95.0, 77.8, 0.16; GCF_003043945.1, s__Prevotella sp003043945, 95.0, 77.29, 0.12; GCA_018053665.1, s__Prevotella sp018053665, 95.0, 77.22, 0.04; GCA_900557255.1, s__Prevotella sp900557255, 95.0, 77.16, 0.05; GCA_004558865.1, s__Prevo…	57.35	11	N/A	N/A
bin.1050.fna	46.8324	58.96	3.51	100	1669658	5306	407_1	2	100	100	moderate	low	d__Bacteria	p__Firmicutes	c__Bacilli	o__Lactobacillales	f__Streptococcaceae	g__Streptococcus	s__Streptococcus intermedius	GCF_000413475.1	95	d__Bacteria;p__Firmicutes;c__Bacilli;o__Lactobacillales;f__Streptococcaceae;g__Streptococcus;s__Streptococcus intermedius	98.1	0.88	GCF_000413475.1	95	d__Bacteria;p__Firmicutes;c__Bacilli;o__Lactobacillales;f__Streptococcaceae;g__Streptococcus;s__Streptococcus intermedius	98.1	0.88	d__Bacteria;p__Firmicutes;c__Bacilli;o__Lactobacillales;f__Streptococcaceae;g__Streptococcus;s__	taxonomic classification defined by topology and ANI	topological placement and ANI have congruent species assignments	GCF_900459125.1, s__Streptococcus constellatus, 95.0, 92.07, 0.78; GCF_900636475.1, s__Streptococcus anginosus, 95.0, 86.97, 0.74; GCF_001697145.1, s__Streptococcus anginosus_C, 95.0, 86.45, 0.76; GCF_902167705.1, s__Streptococcus constellatus_A, 95.0, 85.81, 0.76; GCA_905372115.1, s__Streptococcus sp905372115, 95.0, 80.9, 0.21; GCF_001078705.1, s__Streptococcus sanguinis_D, 95.0, 80.5, 0.21; GCF…	53.04	11	N/A	N/A
bin.1052.fna	60.7767	76.85	3.9	37.5	2778377	6737	148_1	2	100	100	substantial	low	d__Bacteria	p__Actinobacteriota	c__Coriobacteriia	o__Coriobacteriales	f__Eggerthellaceae	g__Eggerthella	s__Eggerthella lenta	GCF_000024265.1	95	d__Bacteria;p__Actinobacteriota;c__Coriobacteriia;o__Coriobacteriales;f__Eggerthellaceae;g__Eggerthella;s__Eggerthella lenta	98.4	0.89	GCF_000024265.1	95	d__Bacteria;p__Actinobacteriota;c__Coriobacteriia;o__Coriobacteriales;f__Eggerthellaceae;g__Eggerthella;s__Eggerthella lenta	98.4	0.89	d__Bacteria;p__Actinobacteriota;c__Coriobacteriia;o__Coriobacteriales;f__Eggerthellaceae;g__Eggerthella;s__	taxonomic classification defined by topology and ANI	topological placement and ANI have congruent species assignments	GCF_009834925.2, s__Eggerthella sp014287365, 95.0, 88.84, 0.8; GCF_900184265.1, s__Eggerthella timonensis, 95.0, 87.53, 0.78; GCF_003339815.1, s__Eggerthella sinensis, 95.0, 85.44, 0.75	59.15	11	N/A	N/A
bin.1053.fna	59.6437	64.92	1.27	0	1000904	11153	295_0	1	NA	NA	moderate	low	d__Bacteria	p__Firmicutes_C	c__Negativicutes	o__Veillonellales	f__Negativicoccaceae	g__Negativicoccus	s__Negativicoccus succinicivorans	GCF_902506685.1	95	d__Bacteria;p__Firmicutes_C;c__Negativicutes;o__Veillonellales;f__Negativicoccaceae;g__Negativicoccus;s__Negativicoccus succinicivorans	97.21	0.98	GCF_902506685.1	95	d__Bacteria;p__Firmicutes_C;c__Negativicutes;o__Veillonellales;f__Negativicoccaceae;g__Negativicoccus;s__Negativicoccus succinicivorans	97.21	0.98	d__Bacteria;p__Firmicutes_C;c__Negativicutes;o__Veillonellales;f__Negativicoccaceae;g__Negativicoccus;s__	taxonomic classification defined by topology and ANI	topological placement and ANI have congruent species assignments	GCA_900556745.1, s__Negativicoccus sp900556745, 95.0, 94.16, 0.76; GCA_900155405.1, s__Negativicoccus massiliensis, 95.0, 94.03, 0.92	58.64	11	N/A	N/A
bin.1056.fna	55.9504	67.42	3.12	55.56	1583927	49509	365_1	2	99.96	99.96	moderate	low	d__Bacteria	p__Firmicutes	c__Bacilli	o__Lactobacillales	f__Lactobacillaceae	g__Lactobacillus	s__Lactobacillus acidophilus	GCF_001591845.1	95	d__Bacteria;p__Firmicutes;c__Bacilli;o__Lactobacillales;f__Lactobacillaceae;g__Lactobacillus;s__Lactobacillus acidophilus	99.71	0.83	GCF_001591845.1	95	d__Bacteria;p__Firmicutes;c__Bacilli;o__Lactobacillales;f__Lactobacillaceae;g__Lactobacillus;s__Lactobacillus acidophilus	99.71	0.83	d__Bacteria;p__Firmicutes;c__Bacilli;o__Lactobacillales;f__Lactobacillaceae;g__Lactobacillus;s__	taxonomic classification defined by topology and ANI	topological placement and ANI have congruent species assignments	GCF_000615285.1, s__Lactobacillus kitasatonis, 95.0, 83.65, 0.57; GCF_002706375.1, s__Lactobacillus amylovorus, 95.0, 83.62, 0.61; GCF_001434975.1, s__Lactobacillus gallinarum, 95.0, 82.83, 0.54; GCF_018987235.1, s__Lactobacillus crispatus, 95.0, 82.31, 0.51; GCF_000160855.1, s__Lactobacillus helveticus, 95.0, 82.25, 0.5; GCF_001436305.1, s__Lactobacillus ultunensis, 95.0, 82.19, 0.54; GCF_900103…	54.73	11	N/A	N/A
bin.1057.fna	85.3882	83.01	0	0	1801615	45335	77_1	2	100	100	substantial	none	d__Bacteria	p__Bacteroidota	c__Bacteroidia	o__Bacteroidales	f__Bacteroidaceae	g__Prevotella	s__Prevotella disiens	GCF_000613345.1	95	d__Bacteria;p__Bacteroidota;c__Bacteroidia;o__Bacteroidales;f__Bacteroidaceae;g__Prevotella;s__Prevotella disiens	98.69	0.94	GCF_000613345.1	95	d__Bacteria;p__Bacteroidota;c__Bacteroidia;o__Bacteroidales;f__Bacteroidaceae;g__Prevotella;s__Prevotella disiens	98.69	0.94	d__Bacteria;p__Bacteroidota;c__Bacteroidia;o__Bacteroidales;f__Bacteroidaceae;g__Prevotella;s__	taxonomic classification defined by topology and ANI	topological placement and ANI have congruent species assignments	GCF_900155655.1, s__Prevotella ihumii, 95.0, 80.59, 0.4; GCF_001953955.1, s__Prevotella intermedia, 95.0, 79.17, 0.46; GCF_001553265.1, s__Prevotella sp001553265, 95.0, 78.79, 0.08; GCF_000614025.1, s__Prevotella aurantiaca, 95.0, 78.65, 0.41; GCF_000613945.1, s__Prevotella falsenii, 95.0, 78.64, 0.45; GCF_000220235.1, s__Prevotella nigrescens, 95.0, 78.45, 0.35; GCF_000430525.1, s__Prevotella co…	70.08	11	N/A	N/A
bin.1063.fna	20.7464	54.78	7.07	6.67	1878451	3888	154_0	1	NA	NA	moderate	medium	d__Bacteria	p__Firmicutes_A	c__Clostridia	o__Lachnospirales	f__Lachnospiraceae	g__UMGS1375	s__UMGS1375 sp900066615	GCA_902363685.1	95	d__Bacteria;p__Firmicutes_A;c__Clostridia;o__Lachnospirales;f__Lachnospiraceae;g__UMGS1375;s__UMGS1375 sp900066615	98.3	0.77	GCA_902363685.1	95	d__Bacteria;p__Firmicutes_A;c__Clostridia;o__Lachnospirales;f__Lachnospiraceae;g__UMGS1375;s__UMGS1375 sp900066615	98.3	0.77	d__Bacteria;p__Firmicutes_A;c__Clostridia;o__Lachnospirales;f__Lachnospiraceae;g__UMGS1375;s__	taxonomic classification defined by topology and ANI	topological placement and ANI have congruent species assignments	GCA_900551235.1, s__UMGS1375 sp900551235, 95.0, 86.92, 0.58; GCA_905214675.1, s__UMGS1375 sp905214675, 95.0, 86.71, 0.48	38.86	11	N/A	N/A
bin.1065.fna	56.6546	65.16	2.14	20	1208787	2711	69_1	2	100	100	moderate	low	d__Bacteria	p__Bacteroidota	c__Bacteroidia	o__Bacteroidales	f__UBA932	g__Cryptobacteroides	s__	N/A	N/A	N/A	N/A	N/A	N/A	N/A	N/A	N/A	N/A	d__Bacteria;p__Bacteroidota;c__Bacteroidia;o__Bacteroidales;f__UBA932;g__Cryptobacteroides;s__	ANI	classification based on placement in class-level tree	GCA_017937885.1, s__Cryptobacteroides sp017937885, 95.0, 78.12, 0.01; GCA_017544265.1, s__Cryptobacteroides sp017544265, 95.0, 77.21, 0.01; GCA_000435075.1, s__Cryptobacteroides sp000435075, 95.0, 77.2, 0.04; GCA_902796555.1, s__Cryptobacteroides sp902796555, 95.0, 77.1, 0.01; GCA_900319855.1, s__Cryptobacteroides sp900319855, 95.0, 77.0, 0.04; GCA_017471025.1, s__Cryptobacteroides sp017471025, 9…	38.2	11	0.932316	N/A
bin.1067.fna	45.978	50.94	1.44	40	1520049	1675	26_1	2	100	100	moderate	low	d__Bacteria	p__Bacteroidota	c__Bacteroidia	o__Flavobacteriales	f__Flavobacteriaceae	g__Capnocytophaga	s__	N/A	N/A	N/A	N/A	N/A	GCF_003054025.1	95	d__Bacteria;p__Bacteroidota;c__Bacteroidia;o__Flavobacteriales;f__Flavobacteriaceae;g__Capnocytophaga;s__Capnocytophaga leadbetteri	94.64	0.71	d__Bacteria;p__Bacteroidota;c__Bacteroidia;o__Flavobacteriales;f__Flavobacteriaceae;g__Capnocytophaga;s__	taxonomic classification defined by topology and ANI	classification based on placement in class-level tree	GCF_000466425.1, s__Capnocytophaga sp000466425, 95.0, 87.79, 0.09; GCF_000192225.1, s__Capnocytophaga sp000192225, 95.0, 82.56, 0.08; GCF_000411115.1, s__Capnocytophaga granulosa, 95.0, 82.26, 0.12; GCF_002999135.1, s__Capnocytophaga sp002999135, 95.0, 82.17, 0.29; GCF_002209445.1, s__Capnocytophaga endodontalis, 95.0, 81.42, 0.38; GCA_905372595.1, s__Capnocytophaga sp905372595, 95.0, 80.86, 0.11…	47.66	11	0.998964	Genome not assigned to closest species as it falls outside its pre-defined ANI radius
bin.1069.fna	48.2729	55.93	1.87	0	1595865	1931	119_1	2	100	100	moderate	low	d__Bacteria	p__Actinobacteriota	c__Actinomycetia	o__Actinomycetales	f__Actinomycetaceae	g__Pauljensenia	s__Pauljensenia sp000411415	GCF_000411415.1	95	d__Bacteria;p__Actinobacteriota;c__Actinomycetia;o__Actinomycetales;f__Actinomycetaceae;g__Pauljensenia;s__Pauljensenia sp000411415	96.66	0.7	GCF_000411415.1	95	d__Bacteria;p__Actinobacteriota;c__Actinomycetia;o__Actinomycetales;f__Actinomycetaceae;g__Pauljensenia;s__Pauljensenia sp000411415	96.66	0.7	d__Bacteria;p__Actinobacteriota;c__Actinomycetia;o__Actinomycetales;f__Actinomycetaceae;g__Pauljensenia;s__	taxonomic classification defined by topology and ANI	topological placement and ANI have congruent species assignments	GCA_900556405.1, s__Pauljensenia sp900556405, 95.0, 94.11, 0.6; GCF_002847525.1, s__Pauljensenia odontolytica_B, 95.0, 87.06, 0.67; GCF_001064145.1, s__Pauljensenia sp001064145, 95.0, 86.54, 0.64; GCF_001838165.1, s__Pauljensenia sp001838165, 95.0, 86.25, 0.66; GCF_005696695.1, s__Pauljensenia odontolytica_C, 95.0, 86.25, 0.66; GCA_001072465.1, s__Pauljensenia sp001072465, 95.0, 86.05, 0.68; GCA_…	37.95	11	N/A	N/A
bin.1070.fna	74.4942	91.47	4.31	62.5	2189016	4594	164_1	2	99.94	99.94	near	low	d__Bacteria	p__Proteobacteria	c__Gammaproteobacteria	o__Burkholderiales	f__Neisseriaceae	g__Neisseria	s__Neisseria bacilliformis	GCF_014055025.1	95	d__Bacteria;p__Proteobacteria;c__Gammaproteobacteria;o__Burkholderiales;f__Neisseriaceae;g__Neisseria;s__Neisseria bacilliformis	98.35	0.97	GCF_014055025.1	95	d__Bacteria;p__Proteobacteria;c__Gammaproteobacteria;o__Burkholderiales;f__Neisseriaceae;g__Neisseria;s__Neisseria bacilliformis	98.35	0.97	d__Bacteria;p__Proteobacteria;c__Gammaproteobacteria;o__Burkholderiales;f__Neisseriaceae;g__Neisseria;s__	taxonomic classification defined by topology and ANI	topological placement and ANI have congruent species assignments	GCF_900451175.1, s__Neisseria potus, 95.0, 86.84, 0.86; GCF_002237445.1, s__Neisseria sp002237445, 95.0, 86.05, 0.83; GCF_900113545.1, s__Neisseria elongata, 95.0, 80.86, 0.69; GCF_014055005.1, s__Neisseria dentiae, 95.0, 79.74, 0.63; GCF_001815675.1, s__Neisseria sp001815675, 96.4201, 79.58, 0.51; GCF_003044565.1, s__Neisseria sicca_A, 95.0, 79.53, 0.51; GCF_014054945.1, s__Neisseria sicca, 96.5…	71.96	11	N/A	N/A
bin.1071.fna	84.3925	88.96	1.43	100	1236085	16033	369_0	1	NA	NA	substantial	low	d__Bacteria	p__Firmicutes	c__Bacilli	o__Erysipelotrichales	f__Erysipelotrichaceae	g__Bulleidia	s__Bulleidia extructa	GCF_000177375.1	95	d__Bacteria;p__Firmicutes;c__Bacilli;o__Erysipelotrichales;f__Erysipelotrichaceae;g__Bulleidia;s__Bulleidia extructa	99.03	0.98	GCF_000177375.1	95	d__Bacteria;p__Firmicutes;c__Bacilli;o__Erysipelotrichales;f__Erysipelotrichaceae;g__Bulleidia;s__Bulleidia extructa	99.03	0.98	d__Bacteria;p__Firmicutes;c__Bacilli;o__Erysipelotrichales;f__Erysipelotrichaceae;g__Bulleidia;s__	taxonomic classification defined by topology and ANI	topological placement and ANI have congruent species assignments	GCF_016812035.1, s__Bulleidia sp016812035, 95.0, 79.81, 0.64; GCA_016293365.1, s__Bulleidia sp016293365, 95.0, 78.18, 0.01; GCA_017536845.1, s__Bulleidia sp017536845, 95.0, 77.64, 0.01; GCF_000425005.1, s__Bulleidia moorei, 95.0, 77.39, 0.08; GCA_902793635.1, s__Bulleidia sp902793635, 95.0, 77.24, 0.03; GCA_017514525.1, s__Bulleidia sp017514525, 95.0, 77.05, 0.01; GCA_017419465.1, s__Bulleidia sp…	76.47	11	N/A	N/A
bin.1073.fna	48.6957	53.11	1.18	40	1392708	8459	73_0	1	NA	NA	moderate	low	d__Bacteria	p__Bacteroidota	c__Bacteroidia	o__Bacteroidales	f__Bacteroidaceae	g__Prevotella	s__Prevotella sp013333935	GCA_013333935.1	95	d__Bacteria;p__Bacteroidota;c__Bacteroidia;o__Bacteroidales;f__Bacteroidaceae;g__Prevotella;s__Prevotella sp013333935	97.44	0.9	GCA_013333935.1	95	d__Bacteria;p__Bacteroidota;c__Bacteroidia;o__Bacteroidales;f__Bacteroidaceae;g__Prevotella;s__Prevotella sp013333935	97.44	0.9	d__Bacteria;p__Bacteroidota;c__Bacteroidia;o__Bacteroidales;f__Bacteroidaceae;g__Prevotella;s__	taxonomic classification defined by topology and ANI	topological placement and ANI have congruent species assignments	GCA_015256945.1, s__Prevotella sp015256945, 95.0, 83.21, 0.78; GCA_013333285.2, s__Prevotella sp013333285, 95.0, 82.29, 0.74; GCA_900316015.1, s__Prevotella sp900316015, 95.0, 77.79, 0.07; GCA_900319905.1, s__Prevotella sp900319905, 95.0, 77.51, 0.08; GCA_905236815.1, s__Prevotella sp905236815, 95.0, 77.49, 0.05; GCF_017347605.1, s__Prevotella sp017347605, 95.0, 77.46, 0.05; GCF_018128065.1, s__P…	38.78	11	N/A	N/A
bin.1074.fna	58.1231	62.93	1.72	100	4087730	12426	168_2	3	99.98	95.21	moderate	low	d__Bacteria	p__Proteobacteria	c__Gammaproteobacteria	o__Enterobacterales	f__Enterobacteriaceae	g__Serratia	s__Serratia nematodiphila	GCF_000738675.1	96.8494	d__Bacteria;p__Proteobacteria;c__Gammaproteobacteria;o__Enterobacterales;f__Enterobacteriaceae;g__Serratia;s__Serratia nematodiphila	98.95	0.97	GCF_000738675.1	96.8494	d__Bacteria;p__Proteobacteria;c__Gammaproteobacteria;o__Enterobacterales;f__Enterobacteriaceae;g__Serratia;s__Serratia nematodiphila	98.95	0.97	d__Bacteria;p__Proteobacteria;c__Gammaproteobacteria;o__Enterobacterales;f__Enterobacteriaceae;g__Serratia;s__	taxonomic classification defined by topology and ANI	topological placement and ANI have congruent species assignments	GCF_017299535.1, s__Serratia marcescens, 96.8494, 96.69, 0.94; GCF_000513215.1, s__Serratia bockelmannii, 96.0065, 95.08, 0.93; GCF_013375155.1, s__Serratia ureilytica, 95.3985, 95.04, 0.91; GCF_002220655.1, s__Serratia marcescens_K, 96.0833, 94.96, 0.91; GCF_006715005.1, s__Serratia marcescens_J, 96.1913, 94.56, 0.91; GCF_016742975.1, s__Serratia nevei, 96.1913, 94.48, 0.8; GCF_001642805.2, s__S…	45.97	11	N/A	N/A
bin.1075.fna	58.6361	78.55	5.42	96.67	1907666	6210	305_1	2	100	100	substantial	medium	d__Bacteria	p__Firmicutes_C	c__Negativicutes	o__Selenomonadales	f__Selenomonadaceae	g__Centipeda	s__Centipeda sp015265235	GCA_015265235.1	95	d__Bacteria;p__Firmicutes_C;c__Negativicutes;o__Selenomonadales;f__Selenomonadaceae;g__Centipeda;s__Centipeda sp015265235	95.59	0.72	GCA_015265235.1	95	d__Bacteria;p__Firmicutes_C;c__Negativicutes;o__Selenomonadales;f__Selenomonadaceae;g__Centipeda;s__Centipeda sp015265235	95.59	0.72	d__Bacteria;p__Firmicutes_C;c__Negativicutes;o__Selenomonadales;f__Selenomonadaceae;g__Centipeda;s__	taxonomic classification defined by topology and ANI	topological placement and ANI have congruent species assignments	GCF_900186465.1, s__Centipeda felix, 95.0, 93.58, 0.83; GCF_000160695.1, s__Centipeda flueggei, 95.0, 89.05, 0.76; GCF_900290285.1, s__Centipeda massiliensis, 95.0, 81.84, 0.61; GCF_001683335.1, s__Centipeda sp001683335, 95.0, 81.76, 0.64; GCF_000234095.1, s__Centipeda infelix, 95.0, 81.59, 0.61; GCF_014250475.1, s__Centipeda sp000318175, 95.0, 81.56, 0.63; GCF_000213975.1, s__Centipeda periodont…	67.87	11	N/A	N/A
bin.1078.fna	91.8974	95.7	1.25	66.67	1983906	134302	24_3	1	NA	NA	near	low	d__Bacteria	p__Bacteroidota	c__Bacteroidia	o__Bacteroidales	f__Paludibacteraceae	g__F0058	s__F0058 sp905372135	GCA_905372135.1	95	d__Bacteria;p__Bacteroidota;c__Bacteroidia;o__Bacteroidales;f__Paludibacteraceae;g__F0058;s__F0058 sp905372135	95.47	0.9	GCA_905372605.1	95	d__Bacteria;p__Bacteroidota;c__Bacteroidia;o__Bacteroidales;f__Paludibacteraceae;g__F0058;s__F0058 sp905372605	95.19	0.89	d__Bacteria;p__Bacteroidota;c__Bacteroidia;o__Bacteroidales;f__Paludibacteraceae;g__F0058;s__	ANI	topological placement and ANI have incongruent species assignments	GCA_000163695.1, s__F0058 sp000163695, 95.0, 90.79, 0.5; GCA_000768855.1, s__F0058 sp000768855, 95.0, 77.3, 0.22	93.71	11	N/A	N/A
bin.108.fna	67.8538	66.69	0.18	33.33	1051635	8509	287_1	4	99.81	98.41	moderate	low	d__Bacteria	p__Firmicutes_C	c__Negativicutes	o__Veillonellales	f__Dialisteraceae	g__Dialister	s__Dialister invisus	GCF_000160055.1	95	d__Bacteria;p__Firmicutes_C;c__Negativicutes;o__Veillonellales;f__Dialisteraceae;g__Dialister;s__Dialister invisus	97.69	0.95	GCF_000160055.1	95	d__Bacteria;p__Firmicutes_C;c__Negativicutes;o__Veillonellales;f__Dialisteraceae;g__Dialister;s__Dialister invisus	97.69	0.95	d__Bacteria;p__Firmicutes_C;c__Negativicutes;o__Veillonellales;f__Dialisteraceae;g__Dialister;s__	taxonomic classification defined by topology and ANI	topological placement and ANI have congruent species assignments	GCA_900557365.1, s__Dialister sp900557365, 95.0, 79.09, 0.12; GCA_900541485.1, s__Dialister sp900541485, 95.0, 78.43, 0.22; GCF_007164725.1, s__Dialister hominis, 95.0, 78.41, 0.13; GCA_900547785.1, s__Dialister sp900547785, 95.0, 78.27, 0.25; GCA_000434475.1, s__Dialister sp000434475, 95.0, 78.22, 0.1; GCF_000242435.1, s__Dialister succinatiphilus, 95.0, 78.17, 0.17; GCA_900541605.1, s__Dialiste…	70.12	11	N/A	N/A
bin.1080.fna	93.5163	95.57	0.92	25	1865581	34095	290_1	2	100	100	near	low	d__Bacteria	p__Firmicutes_C	c__Negativicutes	o__Veillonellales	f__Dialisteraceae	g__Dialister	s__Dialister sp001553355	GCA_001553355.1	95	d__Bacteria;p__Firmicutes_C;c__Negativicutes;o__Veillonellales;f__Dialisteraceae;g__Dialister;s__Dialister sp001553355	96.77	0.8	GCA_001553355.1	95	d__Bacteria;p__Firmicutes_C;c__Negativicutes;o__Veillonellales;f__Dialisteraceae;g__Dialister;s__Dialister sp001553355	96.77	0.8	d__Bacteria;p__Firmicutes_C;c__Negativicutes;o__Veillonellales;f__Dialisteraceae;g__Dialister;s__	taxonomic classification defined by topology and ANI	topological placement and ANI have congruent species assignments	GCA_900557365.1, s__Dialister sp900557365, 95.0, 79.19, 0.08; GCA_900765565.1, s__Dialister sp900765565, 95.0, 78.87, 0.04; GCA_002471975.1, s__Dialister sp002471975, 95.0, 78.82, 0.05; GCA_900541485.1, s__Dialister sp900541485, 95.0, 78.46, 0.17; GCA_900314595.1, s__Dialister sp900314595, 95.0, 78.4, 0.06; GCF_000242435.1, s__Dialister succinatiphilus, 95.0, 78.33, 0.06; GCA_900547785.1, s__Dial…	96.7	11	N/A	N/A
bin.1083.fna	92.3546	94.41	1.07	80	1975649	59859	245_1	2	100	100	near	low	d__Bacteria	p__Actinobacteriota	c__Actinomycetia	o__Actinomycetales	f__Micrococcaceae	g__Pseudoglutamicibacter	s__Pseudoglutamicibacter cumminsii	GCF_016907775.1	95	d__Bacteria;p__Actinobacteriota;c__Actinomycetia;o__Actinomycetales;f__Micrococcaceae;g__Pseudoglutamicibacter;s__Pseudoglutamicibacter cumminsii	95.84	0.93	GCF_003143995.1	95	d__Bacteria;p__Actinobacteriota;c__Actinomycetia;o__Actinomycetales;f__Micrococcaceae;g__Pseudoglutamicibacter;s__Pseudoglutamicibacter cumminsii_A	95.52	0.92	d__Bacteria;p__Actinobacteriota;c__Actinomycetia;o__Actinomycetales;f__Micrococcaceae;g__Pseudoglutamicibacter;s__	ANI	topological placement and ANI have incongruent species assignments	GCF_000758985.1, s__Pseudoglutamicibacter albus_A, 95.0, 84.84, 0.83	84.85	11	N/A	N/A
bin.1084.fna	87.2796	92.62	1.59	41.67	1882998	6745	411_1	5	100	97.16	near	low	d__Bacteria	p__Firmicutes	c__Bacilli	o__Lactobacillales	f__Streptococcaceae	g__Streptococcus	s__Streptococcus pneumoniae	GCF_001457635.1	95	d__Bacteria;p__Firmicutes;c__Bacilli;o__Lactobacillales;f__Streptococcaceae;g__Streptococcus;s__Streptococcus pneumoniae	98.57	0.92	GCF_001457635.1	95	d__Bacteria;p__Firmicutes;c__Bacilli;o__Lactobacillales;f__Streptococcaceae;g__Streptococcus;s__Streptococcus pneumoniae	98.57	0.92	d__Bacteria;p__Firmicutes;c__Bacilli;o__Lactobacillales;f__Streptococcaceae;g__Streptococcus;s__	taxonomic classification defined by topology and ANI	topological placement and ANI have congruent species assignments	GCF_002087075.1, s__Streptococcus pseudopneumoniae, 95.0, 94.33, 0.84; GCF_001171885.1, s__Streptococcus pneumoniae_A, 95.0, 93.62, 0.81; GCF_001113365.1, s__Streptococcus pneumoniae_C, 95.0, 93.6, 0.86; GCF_001347015.1, s__Streptococcus pneumoniae_E, 95.0, 93.58, 0.85; GCF_001096185.1, s__Streptococcus pneumoniae_B, 95.0, 93.53, 0.82; GCF_013277415.1, s__Streptococcus sp013277415, 95.0, 93.39, 0…	92.65	11	N/A	N/A
bin.1085.fna	11.8933	59.94	9.87	4.76	1889616	3689	142_0	1	NA	NA	moderate	medium	d__Bacteria	p__Firmicutes_A	c__Clostridia	o__Oscillospirales	f__Oscillospiraceae	g__Flavonifractor	s__Flavonifractor plautii	GCF_000239295.1	95	d__Bacteria;p__Firmicutes_A;c__Clostridia;o__Oscillospirales;f__Oscillospiraceae;g__Flavonifractor;s__Flavonifractor plautii	98.21	0.88	GCF_000239295.1	95	d__Bacteria;p__Firmicutes_A;c__Clostridia;o__Oscillospirales;f__Oscillospiraceae;g__Flavonifractor;s__Flavonifractor plautii	98.21	0.88	d__Bacteria;p__Firmicutes_A;c__Clostridia;o__Oscillospirales;f__Oscillospiraceae;g__Flavonifractor;s__	taxonomic classification defined by topology and ANI	topological placement and ANI have congruent species assignments	GCF_002161215.1, s__Flavonifractor avistercoris, 95.0, 85.06, 0.7; GCF_900626285.1, s__Flavonifractor massiliensis_A, 95.0, 83.19, 0.6; GCF_002159455.1, s__Flavonifractor sp002159455, 95.0, 82.81, 0.6; GCA_019119335.1, s__Flavonifractor merdavium, 95.0, 82.8, 0.55; GCF_002159265.1, s__Flavonifractor sp002159265, 95.0, 82.27, 0.57; GCA_019119165.1, s__Flavonifractor intestinigallinarum, 95.0, 82.2…	42.91	11	N/A	N/A
bin.1089.fna	35.8099	57.23	5.28	62.5	1475474	1819	17_1	2	100	100	moderate	medium	d__Bacteria	p__Firmicutes_A	c__Clostridia	o__Lachnospirales	f__Lachnospiraceae	g__Clostridium_AP	s__Clostridium_AP scindens	GCF_004295125.1	95	d__Bacteria;p__Firmicutes_A;c__Clostridia;o__Lachnospirales;f__Lachnospiraceae;g__Clostridium_AP;s__Clostridium_AP scindens	98.4	0.97	GCF_004295125.1	95	d__Bacteria;p__Firmicutes_A;c__Clostridia;o__Lachnospirales;f__Lachnospiraceae;g__Clostridium_AP;s__Clostridium_AP scindens	98.4	0.97	d__Bacteria;p__Firmicutes_A;c__Clostridia;o__Lachnospirales;f__Lachnospiraceae;g__Clostridium_AP;s__	taxonomic classification defined by topology and ANI	topological placement and ANI have congruent species assignments	GCA_000509125.1, s__Clostridium_AP sp000509125, 95.0, 96.97, 1.0	30.48	11	N/A	N/A
bin.109.fna	55.8268	60.34	1.72	100	1412498	44044	444_1	2	99.48	99.48	moderate	low	d__Bacteria	p__Fusobacteriota	c__Fusobacteriia	o__Fusobacteriales	f__Fusobacteriaceae	g__Fusobacterium	s__Fusobacterium nucleatum_J	GCF_008633215.1	95	d__Bacteria;p__Fusobacteriota;c__Fusobacteriia;o__Fusobacteriales;f__Fusobacteriaceae;g__Fusobacterium;s__Fusobacterium nucleatum_J	98.46	0.86	GCF_008633215.1	95	d__Bacteria;p__Fusobacteriota;c__Fusobacteriia;o__Fusobacteriales;f__Fusobacteriaceae;g__Fusobacterium;s__Fusobacterium nucleatum_J	98.46	0.86	d__Bacteria;p__Fusobacteriota;c__Fusobacteriia;o__Fusobacteriales;f__Fusobacteriaceae;g__Fusobacterium;s__	taxonomic classification defined by topology and ANI	topological placement and ANI have congruent species assignments	GCF_000158275.2, s__Fusobacterium animalis, 95.0, 92.49, 0.76; GCA_000182945.1, s__Fusobacterium vincentii, 95.0, 91.99, 0.63; GCA_000007325.1, s__Fusobacterium nucleatum, 95.0, 91.17, 0.8; GCF_001457555.1, s__Fusobacterium polymorphum, 95.0, 89.87, 0.77; GCF_016724785.1, s__Fusobacterium canifelinum, 95.0, 89.72, 0.78; GCF_002573625.1, s__Fusobacterium nucleatum_D, 95.0, 89.18, 0.79; GCF_0004938…	54.01	11	N/A	N/A
bin.1090.fna	88.1418	95.96	2.2	33.33	2413204	62661	96_1	2	100	100	near	low	d__Bacteria	p__Bacteroidota	c__Bacteroidia	o__Bacteroidales	f__Bacteroidaceae	g__Alloprevotella	s__Alloprevotella sp015257125	GCA_015257125.1	95	d__Bacteria;p__Bacteroidota;c__Bacteroidia;o__Bacteroidales;f__Bacteroidaceae;g__Alloprevotella;s__Alloprevotella sp015257125	96.88	0.89	GCA_015257125.1	95	d__Bacteria;p__Bacteroidota;c__Bacteroidia;o__Bacteroidales;f__Bacteroidaceae;g__Alloprevotella;s__Alloprevotella sp015257125	96.88	0.89	d__Bacteria;p__Bacteroidota;c__Bacteroidia;o__Bacteroidales;f__Bacteroidaceae;g__Alloprevotella;s__	taxonomic classification defined by topology and ANI	topological placement and ANI have congruent species assignments	GCA_905369775.1, s__Alloprevotella sp905369775, 95.0, 85.78, 0.8; GCA_900095835.1, s__Alloprevotella sp900095835, 95.0, 79.26, 0.24; GCF_000318095.2, s__Alloprevotella sp000318095, 95.0, 79.12, 0.21; GCF_014385435.1, s__Alloprevotella sp003639005, 95.0, 78.04, 0.27; GCA_015259235.1, s__Alloprevotella sp015259235, 95.0, 77.91, 0.22; GCF_003859795.1, s__Alloprevotella sp003859795, 95.0, 77.84, 0.22…	86.24	11	N/A	N/A
bin.1092.fna	37.7194	54.5	4.43	100	683345	6008	350_2	1	NA	NA	moderate	low	d__Bacteria	p__Firmicutes_A	c__Clostridia	o__Peptostreptococcales	f__Peptostreptococcaceae	g__Peptostreptococcus	s__Peptostreptococcus stomatis	GCF_000147675.1	95	d__Bacteria;p__Firmicutes_A;c__Clostridia;o__Peptostreptococcales;f__Peptostreptococcaceae;g__Peptostreptococcus;s__Peptostreptococcus stomatis	98.83	0.96	GCF_000147675.1	95	d__Bacteria;p__Firmicutes_A;c__Clostridia;o__Peptostreptococcales;f__Peptostreptococcaceae;g__Peptostreptococcus;s__Peptostreptococcus stomatis	98.83	0.96	d__Bacteria;p__Firmicutes_A;c__Clostridia;o__Peptostreptococcales;f__Peptostreptococcaceae;g__Peptostreptococcus;s__	taxonomic classification defined by topology and ANI	topological placement and ANI have congruent species assignments	GCA_900759325.1, s__Peptostreptococcus sp900759325, 95.0, 85.81, 0.94; GCF_000758885.1, s__Peptostreptococcus sp000758885, 95.0, 82.66, 0.86; GCF_003012055.1, s__Peptostreptococcus russellii, 95.0, 76.93, 0.17; GCF_000381525.1, s__Peptostreptococcus anaerobius, 95.0, 76.9, 0.28; GCF_014229965.1, s__Peptostreptococcus canis, 95.0, 76.6, 0.09; GCF_900112955.1, s__Peptostreptococcus sp900112955, 95.…	32.88	11	N/A	N/A
bin.110.fna	25.3691	57.45	6.88	20	1662608	6112	315_3	1	NA	NA	moderate	medium	d__Bacteria	p__Firmicutes_A	c__Clostridia	o__Lachnospirales	f__Lachnospiraceae	g__Stomatobaculum	s__	N/A	N/A	N/A	N/A	N/A	GCF_000242235.1	95	d__Bacteria;p__Firmicutes_A;c__Clostridia;o__Lachnospirales;f__Lachnospiraceae;g__Stomatobaculum;s__Stomatobaculum longum	91.19	0.83	d__Bacteria;p__Firmicutes_A;c__Clostridia;o__Lachnospirales;f__Lachnospiraceae;g__Stomatobaculum;s__	taxonomic classification defined by topology and ANI	classification based on placement in class-level tree	GCA_905370385.1, s__Stomatobaculum longum_A, 95.0, 92.42, 0.68; GCA_902793685.1, s__Stomatobaculum sp902793685, 95.0, 78.24, 0.14; GCA_002892395.1, s__Stomatobaculum sp002892395, 95.0, 77.98, 0.12; GCF_003014445.1, s__Stomatobaculum naviforme, 95.0, 77.73, 0.22; GCA_902766175.1, s__Stomatobaculum sp902766175, 95.0, 77.35, 0.19; GCA_017449925.1, s__Stomatobaculum sp017449925, 95.0, 76.81, 0.1; GCA…	43.21	11	0.990681	Genome not assigned to closest species as it falls outside its pre-defined ANI radius
bin.1101.fna	87.1865	90.72	1.36	85.71	2833606	13481	91_1	4	99.98	97.89	near	low	d__Bacteria	p__Bacteroidota	c__Bacteroidia	o__Bacteroidales	f__Bacteroidaceae	g__Prevotella	s__Prevotella shahii	GCF_000613445.1	95	d__Bacteria;p__Bacteroidota;c__Bacteroidia;o__Bacteroidales;f__Bacteroidaceae;g__Prevotella;s__Prevotella shahii	98.07	0.92	GCF_000613445.1	95	d__Bacteria;p__Bacteroidota;c__Bacteroidia;o__Bacteroidales;f__Bacteroidaceae;g__Prevotella;s__Prevotella shahii	98.07	0.92	d__Bacteria;p__Bacteroidota;c__Bacteroidia;o__Bacteroidales;f__Bacteroidaceae;g__Prevotella;s__	taxonomic classification defined by topology and ANI	topological placement and ANI have congruent species assignments	GCF_000312305.1, s__Prevotella conceptionensis, 95.0, 82.21, 0.69; GCF_000378085.1, s__Prevotella loescheii, 95.0, 81.87, 0.7; GCA_905373605.1, s__Prevotella sp905373605, 95.0, 80.11, 0.48; GCF_018127805.1, s__Prevotella sp018127805, 95.0, 78.32, 0.23; GCF_000614205.1, s__Prevotella saccharolytica, 95.0, 77.84, 0.14; GCF_009495355.1, s__Prevotella sp900313215, 95.0, 77.76, 0.05; GCF_003043925.1, …	88.64	11	N/A	N/A
bin.1104.fna	14.3363	51.22	7.5	0	1926585	1357	401_0	1	NA	NA	moderate	medium	d__Bacteria	p__Firmicutes_C	c__Negativicutes	o__Veillonellales	f__Veillonellaceae	g__Veillonella	s__	N/A	N/A	N/A	N/A	N/A	N/A	N/A	N/A	N/A	N/A	d__Bacteria;p__Firmicutes_C;c__Negativicutes;o__Veillonellales;f__Veillonellaceae;g__Veillonella;s__	ANI	classification based on placement in class-level tree	GCA_900757715.1, s__Veillonella sp900757715, 95.4547, 97.94, 0.05; GCF_000024945.1, s__Veillonella parvula, 95.7953, 97.9, 0.05; GCF_902810435.1, s__Veillonella parvula_A, 95.7953, 96.92, 0.05; GCA_900552445.1, s__Veillonella sp900552445, 95.0, 86.03, 0.03; GCA_900765235.1, s__Veillonella sp900765235, 95.0, 85.26, 0.05; GCF_002959775.1, s__Veillonella rogosae, 95.0, 85.03, 0.05; GCF_003463825.1, …	30.1	11	0.992116	Genome has more than 10.0% of markers with multiple hits
bin.1106.fna	97.8789	98.96	0.75	50	4623414	32219	204_1	4	99.09	98.93	near	low	d__Bacteria	p__Proteobacteria	c__Alphaproteobacteria	o__Acetobacterales	f__Acetobacteraceae	g__Roseomonas	s__Roseomonas mucosa	GCF_000622225.1	95	d__Bacteria;p__Proteobacteria;c__Alphaproteobacteria;o__Acetobacterales;f__Acetobacteraceae;g__Roseomonas;s__Roseomonas mucosa	99.7	0.97	GCF_000622225.1	95	d__Bacteria;p__Proteobacteria;c__Alphaproteobacteria;o__Acetobacterales;f__Acetobacteraceae;g__Roseomonas;s__Roseomonas mucosa	99.7	0.97	d__Bacteria;p__Proteobacteria;c__Alphaproteobacteria;o__Acetobacterales;f__Acetobacteraceae;g__Roseomonas;s__	taxonomic classification defined by topology and ANI	topological placement and ANI have congruent species assignments	GCF_001941945.1, s__Roseomonas gilardii, 95.0, 93.09, 0.92; GCF_000164635.1, s__Roseomonas cervicalis, 95.0, 80.49, 0.48; GCF_002631185.1, s__Roseomonas rhizosphaerae, 95.0, 80.28, 0.48; GCF_003116135.1, s__Roseomonas aestuarii, 95.0, 80.25, 0.52; GCF_016107285.1, s__Roseomonas sp016107285, 95.0, 80.11, 0.49; GCF_009829925.1, s__Roseomonas coralli, 95.0, 79.99, 0.5; GCF_014490445.1, s__Roseomonas…	93.27	11	N/A	N/A
bin.1110.fna	83.6464	88.47	1.36	0	2035850	7919	130_1	4	97.83	97.61	substantial	low	d__Bacteria	p__Firmicutes_A	c__Clostridia	o__Oscillospirales	f__Ruminococcaceae	g__Gemmiger	s__Gemmiger qucibialis	GCF_003324125.1	95	d__Bacteria;p__Firmicutes_A;c__Clostridia;o__Oscillospirales;f__Ruminococcaceae;g__Gemmiger;s__Gemmiger qucibialis	98.84	0.93	GCF_003324125.1	95	d__Bacteria;p__Firmicutes_A;c__Clostridia;o__Oscillospirales;f__Ruminococcaceae;g__Gemmiger;s__Gemmiger qucibialis	98.84	0.93	d__Bacteria;p__Firmicutes_A;c__Clostridia;o__Oscillospirales;f__Ruminococcaceae;g__Gemmiger;s__	taxonomic classification defined by topology and ANI	topological placement and ANI have congruent species assignments	GCA_900539695.1, s__Gemmiger sp900539695, 95.0, 80.77, 0.44; GCA_004554775.1, s__Gemmiger variabilis_B, 95.0, 80.37, 0.49; GCA_900772715.1, s__Gemmiger sp900772715, 95.0, 80.28, 0.36; GCF_018784445.1, s__Gemmiger sp900540775, 95.0, 80.25, 0.43; GCA_900554145.1, s__Gemmiger sp900554145, 95.0, 80.1, 0.45; GCF_900167555.1, s__Gemmiger formicilis, 95.0, 80.03, 0.43; GCA_004561545.1, s__Gemmiger sp004…	75.16	11	N/A	N/A
bin.1118.fna	38.1153	50.22	2.87	40	788451	12433	85_0	1	NA	NA	moderate	low	d__Bacteria	p__Firmicutes_C	c__Negativicutes	o__Veillonellales	f__Dialisteraceae	g__Dialister	s__Dialister micraerophilus	GCF_000194985.1	95	d__Bacteria;p__Firmicutes_C;c__Negativicutes;o__Veillonellales;f__Dialisteraceae;g__Dialister;s__Dialister micraerophilus	98.98	0.98	GCF_000194985.1	95	d__Bacteria;p__Firmicutes_C;c__Negativicutes;o__Veillonellales;f__Dialisteraceae;g__Dialister;s__Dialister micraerophilus	98.98	0.98	d__Bacteria;p__Firmicutes_C;c__Negativicutes;o__Veillonellales;f__Dialisteraceae;g__Dialister;s__	taxonomic classification defined by topology and ANI	topological placement and ANI have congruent species assignments	GCA_000434475.1, s__Dialister sp000434475, 95.0, 79.32, 0.06; GCF_007164725.1, s__Dialister hominis, 95.0, 79.3, 0.09; GCA_900543165.1, s__Dialister sp900543165, 95.0, 78.95, 0.06; GCA_900541605.1, s__Dialister sp900541605, 95.0, 78.93, 0.08; GCA_900538805.1, s__Dialister sp900538805, 95.0, 78.89, 0.07; GCA_002471975.1, s__Dialister sp002471975, 95.0, 78.82, 0.07; GCA_900541485.1, s__Dialister sp…	53.16	11	N/A	N/A
bin.112.fna	95.3044	98.11	1.04	0	3921636	48841	373_1	2	100	100	near	low	d__Bacteria	p__Firmicutes	c__Bacilli	o__Erysipelotrichales	f__Erysipelotrichaceae	g__Clostridium_AQ	s__Clostridium_AQ innocuum	GCF_012317185.1	95	d__Bacteria;p__Firmicutes;c__Bacilli;o__Erysipelotrichales;f__Erysipelotrichaceae;g__Clostridium_AQ;s__Clostridium_AQ innocuum	97.68	0.93	GCF_012317185.1	95	d__Bacteria;p__Firmicutes;c__Bacilli;o__Erysipelotrichales;f__Erysipelotrichaceae;g__Clostridium_AQ;s__Clostridium_AQ innocuum	97.68	0.93	d__Bacteria;p__Firmicutes;c__Bacilli;o__Erysipelotrichales;f__Erysipelotrichaceae;g__Clostridium_AQ;s__	taxonomic classification defined by topology and ANI	topological placement and ANI have congruent species assignments	GCA_003481775.1, s__Clostridium_AQ sp003481775, 95.0, 90.39, 0.84; GCA_017161075.1, s__Clostridium_AQ sp000165065, 95.0, 83.13, 0.67; GCA_900552125.1, s__Clostridium_AQ sp900552125, 95.0, 78.1, 0.16	90.61	11	N/A	N/A
bin.1120.fna	90.6737	94.17	1.4	100	1487521	12804	152_1	2	100	100	near	low	d__Bacteria	p__Firmicutes_A	c__Clostridia	o__Tissierellales	f__Peptoniphilaceae	g__Peptoniphilus_C	s__Peptoniphilus_C coxii	GCF_001553115.1	95	d__Bacteria;p__Firmicutes_A;c__Clostridia;o__Tissierellales;f__Peptoniphilaceae;g__Peptoniphilus_C;s__Peptoniphilus_C coxii	98.49	0.98	GCF_001553115.1	95	d__Bacteria;p__Firmicutes_A;c__Clostridia;o__Tissierellales;f__Peptoniphilaceae;g__Peptoniphilus_C;s__Peptoniphilus_C coxii	98.49	0.98	d__Bacteria;p__Firmicutes_A;c__Clostridia;o__Tissierellales;f__Peptoniphilaceae;g__Peptoniphilus_C;s__	taxonomic classification defined by topology and ANI	topological placement and ANI have congruent species assignments	GCF_903819165.1, s__Peptoniphilus_C nemausensis, 95.0, 85.62, 0.89; GCA_902363535.1, s__Peptoniphilus_C sp902363535, 95.0, 79.65, 0.53; GCF_900343085.1, s__Peptoniphilus_C sp900343085, 95.0, 79.61, 0.52; GCF_900088125.1, s__Peptoniphilus_C pacaensis, 95.0, 79.53, 0.54; GCF_900155585.1, s__Peptoniphilus_C urinimassiliensis, 95.0, 79.29, 0.54; GCF_900638585.1, s__Peptoniphilus_C ivorii, 95.0, 77.33…	91.38	11	N/A	N/A
bin.1121.fna	69.3581	67.24	0	0	1871294	13781	205_1	2	99.85	99.85	moderate	none	d__Bacteria	p__Proteobacteria	c__Gammaproteobacteria	o__Cardiobacteriales	f__Cardiobacteriaceae	g__Cardiobacterium	s__Cardiobacterium hominis	GCF_900637305.1	95	d__Bacteria;p__Proteobacteria;c__Gammaproteobacteria;o__Cardiobacteriales;f__Cardiobacteriaceae;g__Cardiobacterium;s__Cardiobacterium hominis	97.2	0.9	GCF_900637305.1	95	d__Bacteria;p__Proteobacteria;c__Gammaproteobacteria;o__Cardiobacteriales;f__Cardiobacteriaceae;g__Cardiobacterium;s__Cardiobacterium hominis	97.2	0.9	d__Bacteria;p__Proteobacteria;c__Gammaproteobacteria;o__Cardiobacteriales;f__Cardiobacteriaceae;g__Cardiobacterium;s__	taxonomic classification defined by topology and ANI	topological placement and ANI have congruent species assignments	GCF_900460955.1, s__Cardiobacterium valvarum, 95.0, 82.25, 0.64	63.32	11	N/A	N/A
bin.1129.fna	92.8345	93.71	0.84	100	1444448	73970	39_1	2	100	100	near	low	d__Bacteria	p__Firmicutes_A	c__Clostridia	o__Lachnospirales	f__Lachnospiraceae	g__UBA4285	s__UBA4285 sp900542465	GCA_900542465.1	95	d__Bacteria;p__Firmicutes_A;c__Clostridia;o__Lachnospirales;f__Lachnospiraceae;g__UBA4285;s__UBA4285 sp900542465	99.26	0.95	GCA_900542465.1	95	d__Bacteria;p__Firmicutes_A;c__Clostridia;o__Lachnospirales;f__Lachnospiraceae;g__UBA4285;s__UBA4285 sp900542465	99.26	0.95	d__Bacteria;p__Firmicutes_A;c__Clostridia;o__Lachnospirales;f__Lachnospiraceae;g__UBA4285;s__	taxonomic classification defined by topology and ANI	topological placement and ANI have congruent species assignments	GCA_900314255.1, s__UBA4285 sp900314255, 95.0, 77.7, 0.02; GCA_900545225.1, s__UBA4285 sp900545225, 95.0, 77.66, 0.08; GCA_905235275.1, s__UBA4285 sp905235275, 95.0, 77.53, 0.08; GCA_902775895.1, s__UBA4285 sp902775895, 95.0, 77.27, 0.09; GCA_902764045.1, s__UBA4285 sp902764045, 95.0, 76.96, 0.06; GCA_903789615.1, s__UBA4285 sp903789615, 95.0, 76.7, 0.02; GCA_902781505.1, s__UBA4285 sp902781505, …	81.77	11	N/A	N/A
bin.1130.fna	88.675	87.95	0.3	0	1366862	22444	432_1	2	99.95	99.95	substantial	low	d__Bacteria	p__Firmicutes_A	c__Clostridia	o__Tissierellales	f__Peptoniphilaceae	g__Anaerococcus	s__Anaerococcus octavius	GCF_900445265.1	95	d__Bacteria;p__Firmicutes_A;c__Clostridia;o__Tissierellales;f__Peptoniphilaceae;g__Anaerococcus;s__Anaerococcus octavius	98.87	0.97	GCF_900445265.1	95	d__Bacteria;p__Firmicutes_A;c__Clostridia;o__Tissierellales;f__Peptoniphilaceae;g__Anaerococcus;s__Anaerococcus octavius	98.87	0.97	d__Bacteria;p__Firmicutes_A;c__Clostridia;o__Tissierellales;f__Peptoniphilaceae;g__Anaerococcus;s__	taxonomic classification defined by topology and ANI	topological placement and ANI have congruent species assignments	GCF_016798225.1, s__Anaerococcus sp900541365, 95.0, 83.2, 0.78; GCF_017874535.1, s__Anaerococcus nagyae, 95.0, 80.79, 0.56; GCF_000312365.2, s__Anaerococcus provencensis, 95.0, 79.7, 0.45; GCF_900128425.1, s__Anaerococcus urinomassiliensis, 95.0, 78.97, 0.44; GCF_900232825.1, s__Anaerococcus sp900232825, 95.0, 78.57, 0.4; GCF_900290195.1, s__Anaerococcus marasmi, 95.0, 78.48, 0.18; GCF_900626155.…	85.01	11	N/A	N/A
bin.1131.fna	23.4985	51.46	6.67	70.59	1887583	1821	394_1	1	NA	NA	moderate	medium	d__Bacteria	p__Proteobacteria	c__Gammaproteobacteria	o__Pseudomonadales	f__Moraxellaceae	g__Acinetobacter	s__Acinetobacter seifertii	GCF_000368065.1	95	d__Bacteria;p__Proteobacteria;c__Gammaproteobacteria;o__Pseudomonadales;f__Moraxellaceae;g__Acinetobacter;s__Acinetobacter seifertii	95.63	0.9	GCF_000368065.1	95	d__Bacteria;p__Proteobacteria;c__Gammaproteobacteria;o__Pseudomonadales;f__Moraxellaceae;g__Acinetobacter;s__Acinetobacter seifertii	95.63	0.9	d__Bacteria;p__Proteobacteria;c__Gammaproteobacteria;o__Pseudomonadales;f__Moraxellaceae;g__Acinetobacter;s__	taxonomic classification defined by topology and ANI	topological placement and ANI have congruent species assignments	GCF_000368085.1, s__Acinetobacter nosocomialis, 95.0, 90.4, 0.81; GCF_009759685.1, s__Acinetobacter baumannii, 95.0, 88.28, 0.74; GCF_000196795.1, s__Acinetobacter oleivorans, 95.0, 87.82, 0.83; GCF_013009345.1, s__Acinetobacter sp013009345, 95.0, 87.57, 0.75; GCF_001605885.1, s__Acinetobacter lactucae, 95.0, 87.4, 0.7; GCF_002928115.1, s__Acinetobacter pittii_H, 95.0, 87.36, 0.75; GCF_000399665.…	43.65	11	N/A	N/A
bin.1136.fna	54.0059	64.66	2.59	50	3995727	7976	195_0	1	NA	NA	moderate	low	d__Bacteria	p__Proteobacteria	c__Gammaproteobacteria	o__Burkholderiales	f__Burkholderiaceae	g__Pelomonas	s__Pelomonas sp003963075	GCA_003963075.1	95	d__Bacteria;p__Proteobacteria;c__Gammaproteobacteria;o__Burkholderiales;f__Burkholderiaceae;g__Pelomonas;s__Pelomonas sp003963075	96.79	0.88	GCA_003963075.1	95	d__Bacteria;p__Proteobacteria;c__Gammaproteobacteria;o__Burkholderiales;f__Burkholderiaceae;g__Pelomonas;s__Pelomonas sp003963075	96.79	0.88	d__Bacteria;p__Proteobacteria;c__Gammaproteobacteria;o__Burkholderiales;f__Burkholderiaceae;g__Pelomonas;s__	taxonomic classification defined by topology and ANI	topological placement and ANI have congruent species assignments	GCF_004342485.1, s__Pelomonas saccharophila, 95.0, 85.24, 0.72; GCA_009996515.1, s__Pelomonas sp009996515, 95.0, 84.14, 0.67; GCF_002205845.1, s__Pelomonas puraquae, 95.0, 83.56, 0.73; GCA_003963005.1, s__Pelomonas sp003963005, 95.0, 83.56, 0.72; GCA_016195825.1, s__Pelomonas sp016195825, 95.0, 83.53, 0.71; GCF_003550215.1, s__Pelomonas sp003550215, 95.0, 83.51, 0.72; GCF_001426885.1, s__Pelomona…	42.71	11	N/A	N/A
bin.114.fna	65.5171	71.31	1.68	100	1491414	5678	325_0	1	NA	NA	substantial	low	d__Bacteria	p__Firmicutes_A	c__Clostridia	o__Oscillospirales	f__Acutalibacteraceae	g__CAG-177	s__CAG-177 sp003514385	GCA_003514385.1	95	d__Bacteria;p__Firmicutes_A;c__Clostridia;o__Oscillospirales;f__Acutalibacteraceae;g__CAG-177;s__CAG-177 sp003514385	96.12	0.94	GCA_003514385.1	95	d__Bacteria;p__Firmicutes_A;c__Clostridia;o__Oscillospirales;f__Acutalibacteraceae;g__CAG-177;s__CAG-177 sp003514385	96.12	0.94	d__Bacteria;p__Firmicutes_A;c__Clostridia;o__Oscillospirales;f__Acutalibacteraceae;g__CAG-177;s__	taxonomic classification defined by topology and ANI	topological placement and ANI have congruent species assignments	GCA_002451755.1, s__CAG-177 sp002451755, 95.0, 94.8, 0.82; GCA_002438685.1, s__CAG-177 sp002438685, 95.0, 93.94, 0.85; GCA_003538135.1, s__CAG-177 sp003538135, 95.0, 88.43, 0.93; GCA_900770255.1, s__CAG-177 sp900770255, 95.0, 80.88, 0.7; GCA_000431775.1, s__CAG-177 sp000431775, 95.0, 79.69, 0.26; GCA_900771185.1, s__CAG-177 sp900771185, 95.0, 78.02, 0.24; GCA_017407995.1, s__CAG-177 sp017407995, …	57.64	11	N/A	N/A
bin.1140.fna	95.4109	98.89	1.16	0	3696988	37195	393_2	5	99.9	97.23	near	low	d__Bacteria	p__Proteobacteria	c__Gammaproteobacteria	o__Pseudomonadales	f__Moraxellaceae	g__Acinetobacter	s__Acinetobacter baumannii	GCF_009759685.1	95	d__Bacteria;p__Proteobacteria;c__Gammaproteobacteria;o__Pseudomonadales;f__Moraxellaceae;g__Acinetobacter;s__Acinetobacter baumannii	97.9	0.9	GCF_009759685.1	95	d__Bacteria;p__Proteobacteria;c__Gammaproteobacteria;o__Pseudomonadales;f__Moraxellaceae;g__Acinetobacter;s__Acinetobacter baumannii	97.9	0.9	d__Bacteria;p__Proteobacteria;c__Gammaproteobacteria;o__Pseudomonadales;f__Moraxellaceae;g__Acinetobacter;s__	taxonomic classification defined by topology and ANI	topological placement and ANI have congruent species assignments	GCF_000368085.1, s__Acinetobacter nosocomialis, 95.0, 92.17, 0.87; GCF_000368065.1, s__Acinetobacter seifertii, 95.0, 90.34, 0.83; GCF_002928115.1, s__Acinetobacter pittii_H, 95.0, 89.16, 0.85; GCF_000369045.1, s__Acinetobacter pittii, 95.0, 89.09, 0.83; GCF_013009345.1, s__Acinetobacter sp013009345, 95.0, 88.81, 0.79; GCF_001605885.1, s__Acinetobacter lactucae, 95.0, 88.55, 0.85; GCF_000399685.1…	88.6	11	N/A	N/A
bin.1142.fna	73.2839	76.4	1.27	100	1283230	7546	319_1	7	100	95.97	substantial	low	d__Bacteria	p__Firmicutes_A	c__Clostridia	o__Lachnospirales	f__Lachnospiraceae	g__Oribacterium	s__Oribacterium sp015258095	GCA_015258095.1	95	d__Bacteria;p__Firmicutes_A;c__Clostridia;o__Lachnospirales;f__Lachnospiraceae;g__Oribacterium;s__Oribacterium sp015258095	97.84	0.91	GCA_015258095.1	95	d__Bacteria;p__Firmicutes_A;c__Clostridia;o__Lachnospirales;f__Lachnospiraceae;g__Oribacterium;s__Oribacterium sp015258095	97.84	0.91	d__Bacteria;p__Firmicutes_A;c__Clostridia;o__Lachnospirales;f__Lachnospiraceae;g__Oribacterium;s__	taxonomic classification defined by topology and ANI	topological placement and ANI have congruent species assignments	GCF_000238075.1, s__Oribacterium asaccharolyticum, 95.0, 79.62, 0.5; GCF_000238055.2, s__Oribacterium parvum, 95.0, 78.78, 0.45; GCF_014202695.1, s__Oribacterium sinus, 95.0, 77.21, 0.26; GCA_002449915.1, s__Oribacterium sp002449915, 95.0, 77.04, 0.02; GCA_002431355.1, s__Oribacterium sp002431355, 95.0, 76.8, 0.04; GCA_000513555.1, s__Oribacterium sp000513555, 95.0, 76.68, 0.03; GCF_013394775.1, …	66.1	11	N/A	N/A
bin.1143.fna	55.2265	53.49	0	0	1015575	236040	363_1	1	NA	NA	moderate	none	d__Bacteria	p__Firmicutes	c__Bacilli	o__Lactobacillales	f__Lactobacillaceae	g__Lactobacillus	s__Lactobacillus paragasseri	GCF_003584685.1	95	d__Bacteria;p__Firmicutes;c__Bacilli;o__Lactobacillales;f__Lactobacillaceae;g__Lactobacillus;s__Lactobacillus paragasseri	98.68	0.95	N/A	N/A	N/A	N/A	N/A	d__Bacteria;p__Firmicutes;c__Bacilli;o__Lactobacillales;f__Lactobacillaceae;g__Lactobacillus;s__	ANI	topological placement and ANI have incongruent species assignments	GCF_003584685.1, s__Lactobacillus paragasseri, 95.0, 98.68, 0.95; GCF_000014425.1, s__Lactobacillus gasseri, 95.0, 93.97, 0.9; GCF_001436695.1, s__Lactobacillus taiwanensis, 95.0, 86.95, 0.74; GCF_000159355.1, s__Lactobacillus johnsonii, 95.0, 86.19, 0.77; GCA_910589175.1, s__Lactobacillus sp910589175, 95.0, 85.74, 0.79; GCA_910589675.1, s__Lactobacillus sp910589675, 95.0, 83.88, 0.36; GCF_000296…	50.71	11	N/A	N/A
bin.1144.fna	83.0811	83.08	0.51	50	1409705	31059	387_1	2	100	100	substantial	low	d__Bacteria	p__Firmicutes_A	c__Clostridia	o__Tissierellales	f__Peptoniphilaceae	g__Anaerococcus	s__Anaerococcus jeddahensis	GCF_001182725.1	95	d__Bacteria;p__Firmicutes_A;c__Clostridia;o__Tissierellales;f__Peptoniphilaceae;g__Anaerococcus;s__Anaerococcus jeddahensis	96.13	0.91	GCF_001182725.1	95	d__Bacteria;p__Firmicutes_A;c__Clostridia;o__Tissierellales;f__Peptoniphilaceae;g__Anaerococcus;s__Anaerococcus jeddahensis	96.13	0.91	d__Bacteria;p__Firmicutes_A;c__Clostridia;o__Tissierellales;f__Peptoniphilaceae;g__Anaerococcus;s__	taxonomic classification defined by topology and ANI	topological placement and ANI have congruent species assignments	GCF_001487145.1, s__Anaerococcus rubeinfantis, 95.0, 93.35, 0.88; GCA_018363915.1, s__Anaerococcus vaginalis_C, 96.5262, 88.34, 0.81; GCF_000311745.1, s__Anaerococcus obesiensis, 96.6984, 88.02, 0.83; GCF_000163295.1, s__Anaerococcus vaginalis, 96.6984, 87.88, 0.8; GCF_000307225.1, s__Anaerococcus vaginalis_B, 95.0, 87.85, 0.81; GCA_900550345.1, s__Anaerococcus sp900550345, 95.0, 86.99, 0.6; GCF_…	66.82	11	N/A	N/A
bin.1146.fna	52.3376	60.18	2.3	83.33	1223047	2410	371_1	2	100	100	moderate	low	d__Bacteria	p__Firmicutes_C	c__Negativicutes	o__Veillonellales	f__Veillonellaceae	g__Veillonella	s__Veillonella infantium	GCF_002959895.1	95	d__Bacteria;p__Firmicutes_C;c__Negativicutes;o__Veillonellales;f__Veillonellaceae;g__Veillonella;s__Veillonella infantium	95.99	0.96	GCF_002959895.1	95	d__Bacteria;p__Firmicutes_C;c__Negativicutes;o__Veillonellales;f__Veillonellaceae;g__Veillonella;s__Veillonella infantium	95.99	0.96	d__Bacteria;p__Firmicutes_C;c__Negativicutes;o__Veillonellales;f__Veillonellaceae;g__Veillonella;s__	taxonomic classification defined by topology and ANI	topological placement and ANI have congruent species assignments	GCF_013393365.1, s__Veillonella nakazawae, 95.0, 95.81, 0.95; GCA_900556785.1, s__Veillonella sp900556785, 95.0, 94.25, 0.78; GCA_900766125.1, s__Veillonella sp900766125, 95.0, 93.16, 0.78; GCF_003463825.1, s__Veillonella sp003463825, 95.0, 92.98, 0.93; GCF_002959755.1, s__Veillonella sp002959755, 95.0, 92.37, 0.95; GCF_900637515.1, s__Veillonella dispar, 95.0, 92.35, 0.93; GCA_900545205.1, s__Ve…	46.39	11	N/A	N/A
bin.1152.fna	39.0645	59.75	5.12	62.5	1463928	2133	303_1	2	100	100	moderate	medium	d__Bacteria	p__Firmicutes_C	c__Negativicutes	o__Selenomonadales	f__Selenomonadaceae	g__Selenomonas	s__	N/A	N/A	N/A	N/A	N/A	GCF_000208405.1	95	d__Bacteria;p__Firmicutes_C;c__Negativicutes;o__Selenomonadales;f__Selenomonadaceae;g__Selenomonas;s__Selenomonas sputigena	94.79	0.91	d__Bacteria;p__Firmicutes_C;c__Negativicutes;o__Selenomonadales;f__Selenomonadaceae;g__Selenomonas;s__	taxonomic classification defined by topology and ANI	classification based on placement in class-level tree	GCA_905372355.1, s__Selenomonas sp905372355, 95.0, 92.88, 0.85; GCA_905373085.1, s__Selenomonas sp905373085, 95.0, 91.21, 0.85	45.73	11	0.996351	Genome not assigned to closest species as it falls outside its pre-defined ANI radius
bin.1153.fna	79.3368	83.15	1.12	0	897013	297571	427_0	1	NA	NA	substantial	low	d__Bacteria	p__Fusobacteriota	c__Fusobacteriia	o__Fusobacteriales	f__Leptotrichiaceae	g__Caviibacter	s__	N/A	N/A	N/A	N/A	N/A	GCF_001517835.1	95	d__Bacteria;p__Fusobacteriota;c__Fusobacteriia;o__Fusobacteriales;f__Leptotrichiaceae;g__Caviibacter;s__Caviibacter abscessus	80.66	0.71	d__Bacteria;p__Fusobacteriota;c__Fusobacteriia;o__Fusobacteriales;f__Leptotrichiaceae;g__Caviibacter;s__	taxonomic classification defined by topology and ANI	classification based on placement in class-level tree	N/A	77.56	11	0.920158	Genome not assigned to closest species as it falls outside its pre-defined ANI radius
bin.1155.fna	101.491	99.37	0	0	2086947	14328	327_1	4	100	98.89	near	none	d__Bacteria	p__Spirochaetota	c__Spirochaetia	o__Treponematales	f__Treponemataceae	g__GCA-2749205	s__	N/A	N/A	N/A	N/A	N/A	GCA_017453745.1	95	d__Bacteria;p__Spirochaetota;c__Spirochaetia;o__Treponematales;f__Treponemataceae;g__GCA-2749205;s__GCA-2749205 sp017453745	77.07	0.07	d__Bacteria;p__Spirochaetota;c__Spirochaetia;o__Treponematales;f__Treponemataceae;g__GCA-2749205;s__	taxonomic classification defined by topology and ANI	classification based on placement in class-level tree	GCA_002749205.1, s__GCA-2749205 sp002749205, 95.0, 75.95, 0.04	87.57	11	0.951487	N/A
bin.1156.fna	49.7324	52.75	0.85	0	948871	23160	361_0	1	NA	NA	moderate	low	d__Bacteria	p__Patescibacteria	c__Saccharimonadia	o__Saccharimonadales	f__Saccharimonadaceae	g__Saccharimonas	s__	N/A	N/A	N/A	N/A	N/A	GCA_013333645.2	95	d__Bacteria;p__Patescibacteria;c__Saccharimonadia;o__Saccharimonadales;f__Saccharimonadaceae;g__Saccharimonas;s__Saccharimonas sp013333645	93.4	0.9	d__Bacteria;p__Patescibacteria;c__Saccharimonadia;o__Saccharimonadales;f__Saccharimonadaceae;g__Saccharimonas;s__	taxonomic classification defined by topology and ANI	classification based on placement in class-level tree	GCA_905373835.1, s__Saccharimonas sp905373835, 95.0, 92.92, 0.9; GCA_015257665.1, s__Saccharimonas sp015257665, 95.0, 92.74, 0.85; GCA_905365145.1, s__Saccharimonas sp905365145, 95.0, 78.13, 0.08; GCA_013333795.2, s__Saccharimonas sp013333795, 95.0, 78.09, 0.09; GCA_015257605.1, s__Saccharimonas sp015257605, 95.0, 77.6, 0.09; GCA_010202265.1, s__Saccharimonas sp010202265, 95.0, 77.49, 0.05; GCA_9…	68.25	11	0.997269	Genome not assigned to closest species as it falls outside its pre-defined ANI radius
bin.116.fna	80.2309	85.98	1.76	50	1934030	17519	255_1	2	99.92	99.92	substantial	low	d__Bacteria	p__Actinobacteriota	c__Actinomycetia	o__Actinomycetales	f__Bifidobacteriaceae	g__Bifidobacterium	s__Bifidobacterium bifidum	GCF_001025135.1	95	d__Bacteria;p__Actinobacteriota;c__Actinomycetia;o__Actinomycetales;f__Bifidobacteriaceae;g__Bifidobacterium;s__Bifidobacterium bifidum	99.15	0.93	GCF_001025135.1	95	d__Bacteria;p__Actinobacteriota;c__Actinomycetia;o__Actinomycetales;f__Bifidobacteriaceae;g__Bifidobacterium;s__Bifidobacterium bifidum	99.15	0.93	d__Bacteria;p__Actinobacteriota;c__Actinomycetia;o__Actinomycetales;f__Bifidobacteriaceae;g__Bifidobacterium;s__	taxonomic classification defined by topology and ANI	topological placement and ANI have congruent species assignments	GCF_009193355.1, s__Bifidobacterium leontopitheci, 95.0, 83.0, 0.7; GCF_001042635.1, s__Bifidobacterium scardovii, 95.0, 82.14, 0.62; GCF_010667645.1, s__Bifidobacterium platyrrhinorum, 95.0, 82.1, 0.56; GCF_018555385.1, s__Bifidobacterium sp018555385, 95.0, 82.09, 0.57; GCF_010667685.1, s__Bifidobacterium aerophilum, 95.0, 82.08, 0.6; GCF_009299505.1, s__Bifidobacterium ramosum, 95.0, 81.93, 0.5…	67.85	11	N/A	N/A
bin.1161.fna	63.929	77.44	3.33	40.54	1316406	3006	309_1	2	100	100	substantial	low	d__Bacteria	p__Firmicutes_C	c__Negativicutes	o__Selenomonadales	f__Selenomonadaceae	g__Mitsuokella	s__	N/A	N/A	N/A	N/A	N/A	GCF_000469545.1	95	d__Bacteria;p__Firmicutes_C;c__Negativicutes;o__Selenomonadales;f__Selenomonadaceae;g__Mitsuokella;s__Mitsuokella sp000469545	77.37	0.23	d__Bacteria;p__Firmicutes_C;c__Negativicutes;o__Selenomonadales;f__Selenomonadaceae;g__Mitsuokella;s__	taxonomic classification defined by topology and ANI	classification based on placement in class-level tree	GCF_000155955.1, s__Mitsuokella multacida, 95.0, 77.88, 0.28; GCA_900552565.1, s__Mitsuokella sp900552565, 95.0, 77.87, 0.17; GCA_902364065.1, s__Mitsuokella sp003458855, 95.0, 77.68, 0.24; GCF_000702905.1, s__Mitsuokella jalaludinii, 95.0, 77.48, 0.31	68.07	11	0.938459	Genome has more than 12.5% of markers with multiple hits
bin.1162.fna	36.1457	54.94	5.17	100	1403381	4692	379_1	2	100	100	moderate	medium	d__Bacteria	p__Firmicutes	c__Bacilli	o__Lactobacillales	f__Lactobacillaceae	g__Limosilactobacillus	s__Limosilactobacillus oris	GCF_001434465.1	95	d__Bacteria;p__Firmicutes;c__Bacilli;o__Lactobacillales;f__Lactobacillaceae;g__Limosilactobacillus;s__Limosilactobacillus oris	99.58	0.95	GCF_001434465.1	95	d__Bacteria;p__Firmicutes;c__Bacilli;o__Lactobacillales;f__Lactobacillaceae;g__Limosilactobacillus;s__Limosilactobacillus oris	99.58	0.95	d__Bacteria;p__Firmicutes;c__Bacilli;o__Lactobacillales;f__Lactobacillaceae;g__Limosilactobacillus;s__	taxonomic classification defined by topology and ANI	topological placement and ANI have congruent species assignments	GCF_000160835.1, s__Limosilactobacillus antri, 95.0, 86.02, 0.88; GCA_019113965.1, s__Limosilactobacillus merdipullorum, 95.0, 80.13, 0.1; GCA_019117185.1, s__Limosilactobacillus intestinipullorum, 95.0, 79.32, 0.41; GCA_902834055.1, s__Limosilactobacillus sp902834055, 95.0, 79.29, 0.18; GCA_905214235.1, s__Limosilactobacillus sp905214235, 95.0, 78.87, 0.44; GCF_001435935.1, s__Limosilactobacillu…	49.01	11	N/A	N/A
bin.1164.fna	45.8989	57.37	3.1	66.67	1293644	6721	15_1	2	99.85	99.85	moderate	low	d__Bacteria	p__Firmicutes_A	c__Clostridia	o__Lachnospirales	f__Lachnospiraceae	g__Blautia_A	s__Blautia_A wexlerae	GCF_000484655.1	95	d__Bacteria;p__Firmicutes_A;c__Clostridia;o__Lachnospirales;f__Lachnospiraceae;g__Blautia_A;s__Blautia_A wexlerae	98.16	0.95	GCF_000484655.1	95	d__Bacteria;p__Firmicutes_A;c__Clostridia;o__Lachnospirales;f__Lachnospiraceae;g__Blautia_A;s__Blautia_A wexlerae	98.16	0.95	d__Bacteria;p__Firmicutes_A;c__Clostridia;o__Lachnospirales;f__Lachnospiraceae;g__Blautia_A;s__	taxonomic classification defined by topology and ANI	topological placement and ANI have congruent species assignments	GCF_013300825.1, s__Blautia_A wexlerae_B, 95.0, 93.52, 0.91; GCF_018919065.1, s__Blautia_A sp018919065, 95.0, 86.34, 0.81; GCF_003471165.1, s__Blautia_A sp003471165, 95.0, 86.29, 0.9; GCA_905209435.1, s__Blautia_A sp905209435, 95.0, 85.1, 0.77; GCF_009707925.1, s__Blautia_A luti, 95.0, 84.26, 0.77; GCA_000285855.2, s__Blautia_A sp000285855, 95.0, 84.23, 0.7; GCF_003477525.1, s__Blautia_A sp003477…	44.94	11	N/A	N/A
bin.1165.fna	96.7521	97.85	0.71	0	1541560	65887	294_1	4	100	98.75	near	low	d__Bacteria	p__Firmicutes_A	c__Clostridia	o__Peptostreptococcales	f__Anaerovoracaceae	g__Mogibacterium	s__Mogibacterium timidum	GCF_000525775.1	95	d__Bacteria;p__Firmicutes_A;c__Clostridia;o__Peptostreptococcales;f__Anaerovoracaceae;g__Mogibacterium;s__Mogibacterium timidum	99.21	0.92	GCF_000525775.1	95	d__Bacteria;p__Firmicutes_A;c__Clostridia;o__Peptostreptococcales;f__Anaerovoracaceae;g__Mogibacterium;s__Mogibacterium timidum	99.21	0.92	d__Bacteria;p__Firmicutes_A;c__Clostridia;o__Peptostreptococcales;f__Anaerovoracaceae;g__Mogibacterium;s__	taxonomic classification defined by topology and ANI	topological placement and ANI have congruent species assignments	GCF_002243385.1, s__Mogibacterium pumilum, 95.0, 80.47, 0.44; GCF_002998925.1, s__Mogibacterium diversum, 95.0, 80.32, 0.36	92.91	11	N/A	N/A
bin.1166.fna	62.8014	70.03	1.83	58.33	1527495	4055	412_0	1	NA	NA	substantial	low	d__Bacteria	p__Firmicutes	c__Bacilli	o__Lactobacillales	f__Streptococcaceae	g__Streptococcus	s__	N/A	N/A	N/A	N/A	N/A	N/A	N/A	N/A	N/A	N/A	d__Bacteria;p__Firmicutes;c__Bacilli;o__Lactobacillales;f__Streptococcaceae;g__Streptococcus;s__	taxonomic classification defined by topology and ANI	classification based on placement in class-level tree	GCF_001808705.1, s__Streptococcus sp001808705, 95.0, 94.73, 0.9; GCF_001073085.1, s__Streptococcus pseudopneumoniae_M, 95.0, 94.13, 0.77; GCF_001075875.1, s__Streptococcus oralis_I, 95.0, 93.97, 0.82; GCF_001553685.1, s__Streptococcus sp001553685, 95.0, 93.95, 0.86; GCF_001072375.1, s__Streptococcus pseudopneumoniae_L, 95.0, 93.57, 0.77; GCF_000963255.1, s__Streptococcus infantis_F, 95.0, 93.23, …	34.39	11	0.996361	Genome not assigned to closest species as it falls outside its pre-defined ANI radius
bin.1168.fna	35.6939	52.3	3.75	36.36	1375121	2889	286_2	1	NA	NA	moderate	low	d__Bacteria	p__Actinobacteriota	c__Actinomycetia	o__Mycobacteriales	f__Mycobacteriaceae	g__Corynebacterium	s__Corynebacterium durum	GCF_013410305.1	95	d__Bacteria;p__Actinobacteriota;c__Actinomycetia;o__Mycobacteriales;f__Mycobacteriaceae;g__Corynebacterium;s__Corynebacterium durum	98.01	0.89	GCF_013410305.1	95	d__Bacteria;p__Actinobacteriota;c__Actinomycetia;o__Mycobacteriales;f__Mycobacteriaceae;g__Corynebacterium;s__Corynebacterium durum	98.01	0.89	d__Bacteria;p__Actinobacteriota;c__Actinomycetia;o__Mycobacteriales;f__Mycobacteriaceae;g__Corynebacterium;s__	taxonomic classification defined by topology and ANI	topological placement and ANI have congruent species assignments	GCF_000023145.1, s__Corynebacterium kroppenstedtii, 95.0, 82.18, 0.08; GCF_016889405.1, s__Corynebacterium kroppenstedtii_C, 95.0, 82.02, 0.09; GCF_016894245.1, s__Corynebacterium sp902373425, 95.0, 81.43, 0.08; GCF_000159135.1, s__Corynebacterium striatum, 95.0, 81.25, 0.07; GCF_011612265.2, s__Corynebacterium matruchotii, 95.0, 80.84, 0.12; GCF_001552955.1, s__Corynebacterium kroppenstedtii_A, …	39.69	11	N/A	N/A
bin.1169.fna	78.0068	89.07	2.93	60	1993031	3829	345_1	4	100	98.07	substantial	low	d__Bacteria	p__Firmicutes_A	c__Clostridia	o__Eubacteriales	f__Eubacteriaceae	g__Pseudoramibacter	s__Pseudoramibacter alactolyticus	GCF_000185505.1	95	d__Bacteria;p__Firmicutes_A;c__Clostridia;o__Eubacteriales;f__Eubacteriaceae;g__Pseudoramibacter;s__Pseudoramibacter alactolyticus	97.2	0.9	GCF_000185505.1	95	d__Bacteria;p__Firmicutes_A;c__Clostridia;o__Eubacteriales;f__Eubacteriaceae;g__Pseudoramibacter;s__Pseudoramibacter alactolyticus	97.2	0.9	d__Bacteria;p__Firmicutes_A;c__Clostridia;o__Eubacteriales;f__Eubacteriaceae;g__Pseudoramibacter;s__	taxonomic classification defined by topology and ANI	topological placement and ANI have congruent species assignments	GCA_002396065.1, s__Pseudoramibacter fermentans, 95.0, 76.81, 0.09; GCF_009696145.1, s__Pseudoramibacter porci, 95.0, 76.36, 0.11	67.24	11	N/A	N/A
bin.117.fna	77.942	95.19	4.38	71.43	1809451	88445	370_0	1	NA	NA	near	low	d__Bacteria	p__Firmicutes	c__Bacilli	o__Erysipelotrichales	f__Erysipelotrichaceae	g__Bulleidia	s__	N/A	N/A	N/A	N/A	N/A	N/A	N/A	N/A	N/A	N/A	d__Bacteria;p__Firmicutes;c__Bacilli;o__Erysipelotrichales;f__Erysipelotrichaceae;g__Bulleidia;s__	taxonomic classification defined by topology and ANI	classification based on placement in class-level tree	GCA_015256775.1, s__Bulleidia sp015256775, 95.0, 95.0, 0.83; GCA_900554555.1, s__Bulleidia sp900554555, 95.0, 94.68, 0.95; GCA_015256455.1, s__Bulleidia sp015256455, 95.0, 92.61, 0.85; GCF_000425005.1, s__Bulleidia moorei, 95.0, 91.55, 0.8; GCF_900240265.1, s__Bulleidia timonensis, 95.0, 79.62, 0.03; GCA_902775735.1, s__Bulleidia sp902775735, 95.0, 78.77, 0.04; GCA_000701725.1, s__Bulleidia sp000…	70.43	11	0.9974	Genome not assigned to closest species as it falls outside its pre-defined ANI radius
bin.1170.fna	95.3663	98.27	0.8	0	1642661	12378	36_0	1	NA	NA	near	low	d__Archaea	p__Methanobacteriota	c__Methanobacteria	o__Methanobacteriales	f__Methanobacteriaceae	g__Methanobrevibacter_A	s__Methanobrevibacter_A smithii	GCF_000016525.1	95	d__Archaea;p__Methanobacteriota;c__Methanobacteria;o__Methanobacteriales;f__Methanobacteriaceae;g__Methanobrevibacter_A;s__Methanobrevibacter_A smithii	97.97	0.96	GCF_000016525.1	95	d__Archaea;p__Methanobacteriota;c__Methanobacteria;o__Methanobacteriales;f__Methanobacteriaceae;g__Methanobrevibacter_A;s__Methanobrevibacter_A smithii	97.97	0.96	d__Archaea;p__Methanobacteriota;c__Methanobacteria;o__Methanobacteriales;f__Methanobacteriaceae;g__Methanobrevibacter_A;s__	taxonomic classification defined by topology and ANI	topological placement and ANI have congruent species assignments	GCF_002252585.1, s__Methanobrevibacter_A smithii_A, 95.0, 93.07, 0.94; GCF_003111605.1, s__Methanobrevibacter_A woesei, 95.0, 80.29, 0.51; GCA_900769095.1, s__Methanobrevibacter_A sp900769095, 95.0, 79.94, 0.42; GCF_001639275.1, s__Methanobrevibacter_A oralis, 95.0, 79.62, 0.51; GCA_017427765.1, s__Methanobrevibacter_A sp017427765, 95.0, 79.6, 0.44; GCA_902785855.1, s__Methanobrevibacter_A sp9027…	93.18	11	N/A	N/A
bin.1174.fna	85.2418	90.36	1.68	75	1637412	8782	352_1	2	100	100	near	low	d__Bacteria	p__Firmicutes_A	c__Clostridia	o__Oscillospirales	f__Acutalibacteraceae	g__Ruminococcus_E	s__Ruminococcus_E bromii_B	GCF_002834235.1	95	d__Bacteria;p__Firmicutes_A;c__Clostridia;o__Oscillospirales;f__Acutalibacteraceae;g__Ruminococcus_E;s__Ruminococcus_E bromii_B	98	0.91	GCF_002834235.1	95	d__Bacteria;p__Firmicutes_A;c__Clostridia;o__Oscillospirales;f__Acutalibacteraceae;g__Ruminococcus_E;s__Ruminococcus_E bromii_B	98	0.91	d__Bacteria;p__Firmicutes_A;c__Clostridia;o__Oscillospirales;f__Acutalibacteraceae;g__Ruminococcus_E;s__	taxonomic classification defined by topology and ANI	topological placement and ANI have congruent species assignments	GCF_002834225.1, s__Ruminococcus_E bromii, 95.0, 94.87, 0.87; GCA_905215855.1, s__Ruminococcus_E sp905215855, 95.0, 94.34, 0.85; GCA_902771755.1, s__Ruminococcus_E sp902771755, 95.0, 92.27, 0.75; GCA_902766775.1, s__Ruminococcus_E sp902766775, 95.0, 90.6, 0.74; GCF_003438075.1, s__Ruminococcus_E sp003438075, 95.0, 79.9, 0.46; GCF_014288065.1, s__Ruminococcus_E sp003526955, 95.0, 79.79, 0.43; GCA_…	82.9	11	N/A	N/A
bin.1176.fna	70.5515	68.57	0	0	2168110	7294	131_1	2	100	100	moderate	none	d__Bacteria	p__Firmicutes_A	c__Clostridia	o__Oscillospirales	f__Ruminococcaceae	g__Gemmiger	s__	N/A	N/A	N/A	N/A	N/A	N/A	N/A	N/A	N/A	N/A	d__Bacteria;p__Firmicutes_A;c__Clostridia;o__Oscillospirales;f__Ruminococcaceae;g__Gemmiger;s__	taxonomic classification defined by topology and ANI	classification based on placement in class-level tree	GCA_019116445.1, s__Gemmiger excrementigallinarum, 95.0, 86.77, 0.65; GCA_900545545.1, s__Gemmiger sp900545545, 95.0, 85.64, 0.68; GCA_019116485.1, s__Gemmiger excrementavium, 95.0, 85.1, 0.63; GCF_000157955.1, s__Gemmiger variabilis, 95.0, 84.35, 0.7; GCA_904374465.1, s__Gemmiger sp904374465, 95.0, 84.2, 0.65; GCA_019116705.1, s__Gemmiger avistercoris, 95.0, 83.09, 0.49; GCA_003343905.1, s__Gemm…	60.52	11	0.992792	Genome not assigned to closest species as it falls outside its pre-defined ANI radius
bin.1180.fna	16.2006	59.43	10	59.68	1655531	3200	308_0	1	NA	NA	moderate	high	d__Bacteria	p__Firmicutes_C	c__Negativicutes	o__Selenomonadales	f__Selenomonadaceae	g__Centipeda	s__Centipeda massiliensis	GCF_900290285.1	95	d__Bacteria;p__Firmicutes_C;c__Negativicutes;o__Selenomonadales;f__Selenomonadaceae;g__Centipeda;s__Centipeda massiliensis	96.56	0.82	GCF_900290285.1	95	d__Bacteria;p__Firmicutes_C;c__Negativicutes;o__Selenomonadales;f__Selenomonadaceae;g__Centipeda;s__Centipeda massiliensis	96.56	0.82	d__Bacteria;p__Firmicutes_C;c__Negativicutes;o__Selenomonadales;f__Selenomonadaceae;g__Centipeda;s__	taxonomic classification defined by topology and ANI	topological placement and ANI have congruent species assignments	GCF_000213975.1, s__Centipeda periodontii, 95.0, 84.36, 0.73; GCA_905372865.1, s__Centipeda sp905372865, 95.0, 83.93, 0.73; GCF_001717585.1, s__Centipeda sp001717585, 95.0, 83.43, 0.72; GCF_000468035.1, s__Centipeda sp000468035, 95.0, 83.26, 0.7; GCF_000286455.1, s__Centipeda sp000286455, 95.0, 83.19, 0.73; GCF_000234095.1, s__Centipeda infelix, 95.0, 83.17, 0.74; GCF_014250475.1, s__Centipeda sp…	38.07	11	N/A	N/A
bin.1181.fna	18.3802	55.91	8	9.8	1270315	1872	159_1	2	100	100	moderate	medium	d__Bacteria	p__Proteobacteria	c__Gammaproteobacteria	o__Burkholderiales	f__Neisseriaceae	g__Simonsiella	s__Simonsiella muelleri	GCF_002951835.1	95	d__Bacteria;p__Proteobacteria;c__Gammaproteobacteria;o__Burkholderiales;f__Neisseriaceae;g__Simonsiella;s__Simonsiella muelleri	96.82	0.94	GCF_002951835.1	95	d__Bacteria;p__Proteobacteria;c__Gammaproteobacteria;o__Burkholderiales;f__Neisseriaceae;g__Simonsiella;s__Simonsiella muelleri	96.82	0.94	d__Bacteria;p__Proteobacteria;c__Gammaproteobacteria;o__Burkholderiales;f__Neisseriaceae;g__;s__	taxonomic classification defined by topology and ANI	topological placement and ANI have congruent species assignments	N/A	39.14	11	N/A	N/A
bin.1182.fna	34.6367	54.76	4.67	33.33	775975	1739	111_3	2	100	100	moderate	low	d__Bacteria	p__Actinobacteriota	c__Coriobacteriia	o__Coriobacteriales	f__Atopobiaceae	g__Lancefieldella	s__Lancefieldella rimae	GCF_000174015.1	95	d__Bacteria;p__Actinobacteriota;c__Coriobacteriia;o__Coriobacteriales;f__Atopobiaceae;g__Lancefieldella;s__Lancefieldella rimae	97.52	0.94	GCF_000174015.1	95	d__Bacteria;p__Actinobacteriota;c__Coriobacteriia;o__Coriobacteriales;f__Atopobiaceae;g__Lancefieldella;s__Lancefieldella rimae	97.52	0.94	d__Bacteria;p__Actinobacteriota;c__Coriobacteriia;o__Coriobacteriales;f__Atopobiaceae;g__Lancefieldella;s__	taxonomic classification defined by topology and ANI	topological placement and ANI have congruent species assignments	GCF_000411555.1, s__Lancefieldella sp000411555, 95.0, 80.46, 0.6; GCA_015258605.1, s__Lancefieldella sp015258605, 95.0, 78.73, 0.14; GCA_015259105.1, s__Lancefieldella sp015259105, 95.0, 77.71, 0.23; GCA_015259045.1, s__Lancefieldella sp015259045, 95.0, 77.43, 0.17; GCF_000564995.1, s__Lancefieldella sp000564995, 95.0, 77.19, 0.2; GCA_015259035.1, s__Lancefieldella sp015259035, 95.0, 77.14, 0.11;…	41.22	11	N/A	N/A
bin.1183.fna	74.9125	85.12	2.59	33.33	3311906	4555	146_1	2	100	100	substantial	low	d__Bacteria	p__Bacteroidota	c__Bacteroidia	o__Bacteroidales	f__Tannerellaceae	g__Parabacteroides	s__Parabacteroides distasonis	GCF_000012845.1	95	d__Bacteria;p__Bacteroidota;c__Bacteroidia;o__Bacteroidales;f__Tannerellaceae;g__Parabacteroides;s__Parabacteroides distasonis	98.79	0.99	GCF_000012845.1	95	d__Bacteria;p__Bacteroidota;c__Bacteroidia;o__Bacteroidales;f__Tannerellaceae;g__Parabacteroides;s__Parabacteroides distasonis	98.79	0.99	d__Bacteria;p__Bacteroidota;c__Bacteroidia;o__Bacteroidales;f__Tannerellaceae;g__Parabacteroides;s__	taxonomic classification defined by topology and ANI	topological placement and ANI have congruent species assignments	GCF_004793765.1, s__Parabacteroides distasonis_A, 95.0, 94.21, 0.8; GCF_011038785.1, s__Parabacteroides sp011038785, 95.0, 89.57, 0.71; GCF_000969835.1, s__Parabacteroides goldsteinii, 95.0, 78.22, 0.27; GCA_004562445.1, s__Parabacteroides sp004562445, 95.0, 78.13, 0.07; GCF_015550595.1, s__Parabacteroides sp900540715, 95.0, 78.11, 0.26; GCA_905196875.1, s__Parabacteroides sp905196875, 95.0, 78.1…	63.66	11	N/A	N/A
bin.1187.fna	95.9211	97.2	0.7	0	1723184	24281	351_3	6	98.16	97.48	near	low	d__Bacteria	p__Firmicutes_A	c__Clostridia	o__Peptostreptococcales	f__Peptostreptococcaceae	g__Peptostreptococcus	s__Peptostreptococcus sp900759325	GCA_900759325.1	95	d__Bacteria;p__Firmicutes_A;c__Clostridia;o__Peptostreptococcales;f__Peptostreptococcaceae;g__Peptostreptococcus;s__Peptostreptococcus sp900759325	98.23	0.89	GCA_900759325.1	95	d__Bacteria;p__Firmicutes_A;c__Clostridia;o__Peptostreptococcales;f__Peptostreptococcaceae;g__Peptostreptococcus;s__Peptostreptococcus sp900759325	98.23	0.89	d__Bacteria;p__Firmicutes_A;c__Clostridia;o__Peptostreptococcales;f__Peptostreptococcaceae;g__Peptostreptococcus;s__	taxonomic classification defined by topology and ANI	topological placement and ANI have congruent species assignments	GCF_000147675.1, s__Peptostreptococcus stomatis, 95.0, 87.5, 0.84; GCF_000758885.1, s__Peptostreptococcus sp000758885, 95.0, 83.15, 0.66; GCF_000381525.1, s__Peptostreptococcus anaerobius, 95.0, 79.43, 0.28; GCF_003012055.1, s__Peptostreptococcus russellii, 95.0, 78.83, 0.2; GCF_900110295.1, s__Peptostreptococcus russellii_A, 95.0, 78.8, 0.18; GCF_014229965.1, s__Peptostreptococcus canis, 95.0, 7…	93.07	11	N/A	N/A
bin.1189.fna	76.7668	87.83	2.89	50	2629536	6076	143_1	2	100	100	substantial	low	d__Bacteria	p__Firmicutes_A	c__Clostridia	o__Oscillospirales	f__Ruminococcaceae	g__Ruthenibacterium	s__Ruthenibacterium lactatiformans	GCF_000949455.1	95	d__Bacteria;p__Firmicutes_A;c__Clostridia;o__Oscillospirales;f__Ruminococcaceae;g__Ruthenibacterium;s__Ruthenibacterium lactatiformans	99.26	0.96	GCF_000949455.1	95	d__Bacteria;p__Firmicutes_A;c__Clostridia;o__Oscillospirales;f__Ruminococcaceae;g__Ruthenibacterium;s__Ruthenibacterium lactatiformans	99.26	0.96	d__Bacteria;p__Firmicutes_A;c__Clostridia;o__Oscillospirales;f__Ruminococcaceae;g__Ruthenibacterium;s__	taxonomic classification defined by topology and ANI	topological placement and ANI have congruent species assignments	GCA_014799685.1, s__Ruthenibacterium sp014799685, 95.0, 79.7, 0.38; GCA_910587145.1, s__Ruthenibacterium sp013316265, 95.0, 79.2, 0.37; GCA_905212515.1, s__Ruthenibacterium sp905212515, 95.0, 78.94, 0.3; GCA_019113785.1, s__Ruthenibacterium merdigallinarum, 95.0, 78.76, 0.29; GCA_900546885.1, s__Ruthenibacterium merdipullorum, 95.0, 78.16, 0.24; GCA_018380115.1, s__Ruthenibacterium sp018380115, 9…	81.77	11	N/A	N/A
bin.1191.fna	87.0003	93.03	2.04	100	2007690	15861	58_1	3	100	96.03	near	low	d__Bacteria	p__Bacteroidota	c__Bacteroidia	o__Bacteroidales	f__Porphyromonadaceae	g__Porphyromonas	s__Porphyromonas pasteri	GCF_014647755.1	95	d__Bacteria;p__Bacteroidota;c__Bacteroidia;o__Bacteroidales;f__Porphyromonadaceae;g__Porphyromonas;s__Porphyromonas pasteri	96.53	0.94	GCF_014647755.1	95	d__Bacteria;p__Bacteroidota;c__Bacteroidia;o__Bacteroidales;f__Porphyromonadaceae;g__Porphyromonas;s__Porphyromonas pasteri	96.53	0.94	d__Bacteria;p__Bacteroidota;c__Bacteroidia;o__Bacteroidales;f__Porphyromonadaceae;g__Porphyromonas;s__	taxonomic classification defined by topology and ANI	topological placement and ANI have congruent species assignments	GCF_000467855.2, s__Porphyromonas sp000467855, 95.0, 80.99, 0.62; GCA_905372525.1, s__Porphyromonas sp905372525, 95.0, 79.66, 0.38; GCF_018127745.1, s__Porphyromonas sp018127745, 95.0, 79.53, 0.43; GCF_000565015.1, s__Porphyromonas catoniae, 95.0, 78.88, 0.29; GCA_905372565.1, s__Porphyromonas sp905372565, 95.0, 78.79, 0.37; GCA_003640335.1, s__Porphyromonas sp003640335, 95.0, 78.6, 0.05; GCF_000…	88.92	11	N/A	N/A
bin.1194.fna	38.6594	51.19	3.53	92.86	1044884	3844	247_2	2	99.91	99.91	moderate	low	d__Bacteria	p__Actinobacteriota	c__Actinomycetia	o__Actinomycetales	f__Actinomycetaceae	g__Actinomyces	s__Actinomyces graevenitzii	GCF_000239695.1	95	d__Bacteria;p__Actinobacteriota;c__Actinomycetia;o__Actinomycetales;f__Actinomycetaceae;g__Actinomyces;s__Actinomyces graevenitzii	96.17	0.95	GCF_000239695.1	95	d__Bacteria;p__Actinobacteriota;c__Actinomycetia;o__Actinomycetales;f__Actinomycetaceae;g__Actinomyces;s__Actinomyces graevenitzii	96.17	0.95	d__Bacteria;p__Actinobacteriota;c__Actinomycetia;o__Actinomycetales;f__Actinomycetaceae;g__Actinomyces;s__	taxonomic classification defined by topology and ANI	topological placement and ANI have congruent species assignments	GCA_900444995.1, s__Actinomyces bovis, 95.0, 78.58, 0.14; GCF_001553935.1, s__Actinomyces oris_A, 95.0, 78.13, 0.2; GCF_001687305.1, s__Actinomyces vulturis, 95.0, 77.99, 0.1; GCF_900002405.1, s__Actinomyces succiniciruminis, 96.3414, 77.92, 0.19; GCF_000269805.1, s__Actinomyces massiliensis, 95.0, 77.76, 0.12; GCF_004798665.1, s__Actinomyces procaprae, 95.0, 77.75, 0.16; GCF_016598775.1, s__Acti…	41.86	11	N/A	N/A
bin.1195.fna	100.209	97.76	0	0	3040114	65790	52_1	6	99	98.91	near	none	d__Bacteria	p__Bacteroidota	c__Bacteroidia	o__Bacteroidales	f__Tannerellaceae	g__Tannerella	s__Tannerella forsythia	GCF_001006485.1	95	d__Bacteria;p__Bacteroidota;c__Bacteroidia;o__Bacteroidales;f__Tannerellaceae;g__Tannerella;s__Tannerella forsythia	98.8	0.93	GCF_001006485.1	95	d__Bacteria;p__Bacteroidota;c__Bacteroidia;o__Bacteroidales;f__Tannerellaceae;g__Tannerella;s__Tannerella forsythia	98.8	0.93	d__Bacteria;p__Bacteroidota;c__Bacteroidia;o__Bacteroidales;f__Tannerellaceae;g__Tannerella;s__	taxonomic classification defined by topology and ANI	topological placement and ANI have congruent species assignments	GCF_003860135.1, s__Tannerella forsythia_A, 95.0, 88.15, 0.76; GCA_002890585.1, s__Tannerella sp002890585, 95.0, 77.67, 0.1; GCF_003033925.1, s__Tannerella sp003033925, 95.0, 76.94, 0.08	98.31	11	N/A	N/A
bin.1197.fna	89.8097	98.02	2.43	70	2663873	28178	30_1	2	96.38	96.38	near	low	d__Bacteria	p__Bacteroidota	c__Bacteroidia	o__Flavobacteriales	f__Flavobacteriaceae	g__Capnocytophaga	s__	N/A	N/A	N/A	N/A	N/A	GCF_000411115.1	95	d__Bacteria;p__Bacteroidota;c__Bacteroidia;o__Flavobacteriales;f__Flavobacteriaceae;g__Capnocytophaga;s__Capnocytophaga granulosa	86.98	0.8	d__Bacteria;p__Bacteroidota;c__Bacteroidia;o__Flavobacteriales;f__Flavobacteriaceae;g__Capnocytophaga;s__	taxonomic classification defined by topology and ANI	classification based on placement in class-level tree	GCF_000466425.1, s__Capnocytophaga sp000466425, 95.0, 83.43, 0.69; GCF_000174755.1, s__Capnocytophaga gingivalis, 95.0, 82.05, 0.57; GCF_900446695.1, s__Capnocytophaga sputigena, 95.0, 80.74, 0.15; GCF_002209445.1, s__Capnocytophaga endodontalis, 95.0, 80.7, 0.17; GCF_000192225.1, s__Capnocytophaga sp000192225, 95.0, 79.84, 0.41; GCF_002999135.1, s__Capnocytophaga sp002999135, 95.0, 79.71, 0.13; …	76.87	11	0.994705	Genome not assigned to closest species as it falls outside its pre-defined ANI radius
bin.1199.fna	67.1991	86.01	4.81	66.67	1902963	9241	21_1	2	99.94	99.94	substantial	low	d__Bacteria	p__Firmicutes_A	c__Clostridia	o__Lachnospirales	f__Lachnospiraceae	g__Anaerostipes	s__Anaerostipes hadrus	GCF_000332875.2	95	d__Bacteria;p__Firmicutes_A;c__Clostridia;o__Lachnospirales;f__Lachnospiraceae;g__Anaerostipes;s__Anaerostipes hadrus	98.81	0.91	GCF_000332875.2	95	d__Bacteria;p__Firmicutes_A;c__Clostridia;o__Lachnospirales;f__Lachnospiraceae;g__Anaerostipes;s__Anaerostipes hadrus	98.81	0.91	d__Bacteria;p__Firmicutes_A;c__Clostridia;o__Lachnospirales;f__Lachnospiraceae;g__Anaerostipes;s__	taxonomic classification defined by topology and ANI	topological placement and ANI have congruent species assignments	GCA_905215045.1, s__Anaerostipes sp905215045, 95.0, 93.51, 0.67; GCF_001404655.1, s__Anaerostipes hadrus_A, 95.0, 88.18, 0.84; GCA_902362875.1, s__Anaerostipes sp900066705, 95.0, 87.98, 0.82; GCF_018918155.1, s__Anaerostipes sp018918155, 95.0, 80.14, 0.5; GCF_001940315.1, s__Anaerostipes sp001940315, 95.0, 78.89, 0.42; GCA_900756035.1, s__Anaerostipes sp900756035, 95.0, 78.61, 0.37; GCA_019119895…	61.74	11	N/A	N/A
bin.1203.fna	66.6407	65.24	0.17	100	1249257	12422	350_1	4	98.7	97.79	moderate	low	d__Bacteria	p__Firmicutes_A	c__Clostridia	o__Peptostreptococcales	f__Peptostreptococcaceae	g__Peptostreptococcus	s__Peptostreptococcus stomatis	GCF_000147675.1	95	d__Bacteria;p__Firmicutes_A;c__Clostridia;o__Peptostreptococcales;f__Peptostreptococcaceae;g__Peptostreptococcus;s__Peptostreptococcus stomatis	98.72	0.78	GCF_000147675.1	95	d__Bacteria;p__Firmicutes_A;c__Clostridia;o__Peptostreptococcales;f__Peptostreptococcaceae;g__Peptostreptococcus;s__Peptostreptococcus stomatis	98.72	0.78	d__Bacteria;p__Firmicutes_A;c__Clostridia;o__Peptostreptococcales;f__Peptostreptococcaceae;g__Peptostreptococcus;s__	taxonomic classification defined by topology and ANI	topological placement and ANI have congruent species assignments	GCA_900759325.1, s__Peptostreptococcus sp900759325, 95.0, 86.22, 0.72; GCF_000758885.1, s__Peptostreptococcus sp000758885, 95.0, 82.71, 0.64; GCF_000381525.1, s__Peptostreptococcus anaerobius, 95.0, 77.96, 0.22; GCF_900240845.1, s__Peptostreptococcus sp900240845, 95.0, 77.41, 0.09; GCF_003012055.1, s__Peptostreptococcus russellii, 95.0, 77.29, 0.13; GCF_900110295.1, s__Peptostreptococcus russelli…	49.76	11	N/A	N/A
bin.1205.fna	16.4212	53.61	9.48	100	1733498	2304	29_1	1	NA	NA	moderate	medium	d__Bacteria	p__Bacteroidota	c__Bacteroidia	o__Flavobacteriales	f__Flavobacteriaceae	g__Capnocytophaga	s__Capnocytophaga granulosa	GCF_000411115.1	95	d__Bacteria;p__Bacteroidota;c__Bacteroidia;o__Flavobacteriales;f__Flavobacteriaceae;g__Capnocytophaga;s__Capnocytophaga granulosa	97.11	0.9	GCF_000411115.1	95	d__Bacteria;p__Bacteroidota;c__Bacteroidia;o__Flavobacteriales;f__Flavobacteriaceae;g__Capnocytophaga;s__Capnocytophaga granulosa	97.11	0.9	d__Bacteria;p__Bacteroidota;c__Bacteroidia;o__Flavobacteriales;f__Flavobacteriaceae;g__Capnocytophaga;s__	taxonomic classification defined by topology and ANI	topological placement and ANI have congruent species assignments	GCF_000466425.1, s__Capnocytophaga sp000466425, 95.0, 81.51, 0.72; GCF_000174755.1, s__Capnocytophaga gingivalis, 95.0, 80.09, 0.55; GCF_000023285.1, s__Capnocytophaga ochracea, 95.0, 78.78, 0.02; GCF_000192225.1, s__Capnocytophaga sp000192225, 95.0, 77.7, 0.26; GCA_905372595.1, s__Capnocytophaga sp905372595, 95.0, 77.3, 0.13; GCF_900446695.1, s__Capnocytophaga sputigena, 95.0, 76.35, 0.03; GCF_0…	35.31	11	N/A	N/A
bin.121.fna	47.9066	55.17	1.72	0	3300440	37429	173_0	1	NA	NA	moderate	low	d__Bacteria	p__Proteobacteria	c__Gammaproteobacteria	o__Enterobacterales	f__Enterobacteriaceae	g__Siccibacter	s__Siccibacter turicensis	GCF_000463155.2	95	d__Bacteria;p__Proteobacteria;c__Gammaproteobacteria;o__Enterobacterales;f__Enterobacteriaceae;g__Siccibacter;s__Siccibacter turicensis	97.89	0.94	GCF_000463155.2	95	d__Bacteria;p__Proteobacteria;c__Gammaproteobacteria;o__Enterobacterales;f__Enterobacteriaceae;g__Siccibacter;s__Siccibacter turicensis	97.89	0.94	d__Bacteria;p__Proteobacteria;c__Gammaproteobacteria;o__Enterobacterales;f__Enterobacteriaceae;g__Siccibacter;s__	taxonomic classification defined by topology and ANI	topological placement and ANI have congruent species assignments	GCF_000696575.1, s__Siccibacter colletis, 95.0, 86.25, 0.85	50.24	11	N/A	N/A
bin.1210.fna	41.3011	55.51	3.53	50	2669638	1787	396_1	2	100	100	moderate	low	d__Bacteria	p__Proteobacteria	c__Gammaproteobacteria	o__Pseudomonadales	f__Moraxellaceae	g__Acinetobacter	s__Acinetobacter guillouiae	GCF_000368145.1	95	d__Bacteria;p__Proteobacteria;c__Gammaproteobacteria;o__Pseudomonadales;f__Moraxellaceae;g__Acinetobacter;s__Acinetobacter guillouiae	95.99	0.73	GCF_000368145.1	95	d__Bacteria;p__Proteobacteria;c__Gammaproteobacteria;o__Pseudomonadales;f__Moraxellaceae;g__Acinetobacter;s__Acinetobacter guillouiae	95.99	0.73	d__Bacteria;p__Proteobacteria;c__Gammaproteobacteria;o__Pseudomonadales;f__Moraxellaceae;g__Acinetobacter;s__	taxonomic classification defined by topology and ANI	topological placement and ANI have congruent species assignments	GCF_000368925.1, s__Acinetobacter bereziniae, 95.0, 85.08, 0.51; GCA_009912575.1, s__Acinetobacter bereziniae_A, 95.0, 84.88, 0.49; GCF_016508585.1, s__Acinetobacter baumannii_B, 95.0, 84.01, 0.48; GCF_001696605.3, s__Acinetobacter wuhouensis, 95.0, 83.89, 0.39; GCF_002233755.1, s__Acinetobacter piscicola, 95.0, 83.51, 0.37; GCF_000214135.1, s__Acinetobacter sp000214135, 95.0, 82.37, 0.39; GCF_00…	37.39	11	N/A	N/A
bin.1212.fna	75.4067	83.86	2.32	50	1986466	7473	153_1	2	100	100	substantial	low	d__Bacteria	p__Firmicutes_A	c__Clostridia	o__Lachnospirales	f__Lachnospiraceae	g__Fusicatenibacter	s__Fusicatenibacter saccharivorans	GCF_015557635.1	95	d__Bacteria;p__Firmicutes_A;c__Clostridia;o__Lachnospirales;f__Lachnospiraceae;g__Fusicatenibacter;s__Fusicatenibacter saccharivorans	98.39	0.94	GCF_015557635.1	95	d__Bacteria;p__Firmicutes_A;c__Clostridia;o__Lachnospirales;f__Lachnospiraceae;g__Fusicatenibacter;s__Fusicatenibacter saccharivorans	98.39	0.94	d__Bacteria;p__Firmicutes_A;c__Clostridia;o__Lachnospirales;f__Lachnospiraceae;g__Fusicatenibacter;s__	taxonomic classification defined by topology and ANI	topological placement and ANI have congruent species assignments	GCA_900772675.1, s__Fusicatenibacter sp900772675, 95.0, 88.73, 0.55; GCF_016899975.1, s__Fusicatenibacter sp900543115, 95.0, 78.27, 0.25; GCA_019119555.1, s__Fusicatenibacter intestinigallinarum, 95.0, 77.74, 0.15; GCA_017887445.1, s__Fusicatenibacter sp017887445, 95.0, 77.69, 0.19; GCA_019115005.1, s__Fusicatenibacter merdavium, 95.0, 77.3, 0.18	63.38	11	N/A	N/A
bin.1213.fna	101.405	99.89	0.23	0	2357471	169871	162_1	2	100	100	near	low	d__Bacteria	p__Proteobacteria	c__Gammaproteobacteria	o__Burkholderiales	f__Neisseriaceae	g__Neisseria	s__Neisseria sp000186165	GCF_013267835.1	95.0019	d__Bacteria;p__Proteobacteria;c__Gammaproteobacteria;o__Burkholderiales;f__Neisseriaceae;g__Neisseria;s__Neisseria sp000186165	96.38	0.89	GCF_013267835.1	95.0019	d__Bacteria;p__Proteobacteria;c__Gammaproteobacteria;o__Burkholderiales;f__Neisseriaceae;g__Neisseria;s__Neisseria sp000186165	96.38	0.89	d__Bacteria;p__Proteobacteria;c__Gammaproteobacteria;o__Burkholderiales;f__Neisseriaceae;g__Neisseria;s__	taxonomic classification defined by topology and ANI	topological placement and ANI have congruent species assignments	GCF_900654165.1, s__Neisseria subflava_C, 95.6726, 94.97, 0.91; GCF_003351665.1, s__Neisseria perflava, 95.6726, 94.9, 0.86; GCF_003044645.1, s__Neisseria subflava_B, 95.654, 94.72, 0.87; GCF_001618065.1, s__Neisseria flavescens_A, 95.6469, 94.66, 0.85; GCF_001618085.1, s__Neisseria flavescens_C, 95.4709, 94.6, 0.88; GCF_003045025.1, s__Neisseria subflava_A, 95.3115, 94.5, 0.88; GCF_001618015.1, …	99.15	11	N/A	N/A
bin.1214.fna	69.3276	73.27	1.43	100	1294656	3273	37_2	4	100	95.41	substantial	low	d__Bacteria	p__Firmicutes_A	c__Clostridia	o__Lachnospirales	f__Lachnospiraceae	g__F0428	s__F0428 sp003043955	GCA_018141845.1	95	d__Bacteria;p__Firmicutes_A;c__Clostridia;o__Lachnospirales;f__Lachnospiraceae;g__F0428;s__F0428 sp003043955	98.58	0.99	GCA_018141845.1	95	d__Bacteria;p__Firmicutes_A;c__Clostridia;o__Lachnospirales;f__Lachnospiraceae;g__F0428;s__F0428 sp003043955	98.58	0.99	d__Bacteria;p__Firmicutes_A;c__Clostridia;o__Lachnospirales;f__Lachnospiraceae;g__;s__	taxonomic classification defined by topology and ANI	topological placement and ANI have congruent species assignments	N/A	61.81	11	N/A	N/A
bin.1217.fna	95.9301	97.99	0.67	0	2448698	30212	13_0	1	NA	NA	near	low	d__Bacteria	p__Firmicutes_A	c__Clostridia	o__Oscillospirales	f__Ruminococcaceae	g__CAG-353	s__CAG-353 sp900066885	GCA_902363145.1	95	d__Bacteria;p__Firmicutes_A;c__Clostridia;o__Oscillospirales;f__Ruminococcaceae;g__CAG-353;s__CAG-353 sp900066885	98.57	0.95	GCA_902363145.1	95	d__Bacteria;p__Firmicutes_A;c__Clostridia;o__Oscillospirales;f__Ruminococcaceae;g__CAG-353;s__CAG-353 sp900066885	98.57	0.95	d__Bacteria;p__Firmicutes_A;c__Clostridia;o__Oscillospirales;f__Ruminococcaceae;g__CAG-353;s__	taxonomic classification defined by topology and ANI	topological placement and ANI have congruent species assignments	GCA_900768995.1, s__CAG-353 sp900768995, 95.0, 80.99, 0.49; GCA_017829005.1, s__CAG-353 sp017829005, 95.0, 79.98, 0.43; GCA_017848125.1, s__CAG-353 sp017848125, 95.0, 79.79, 0.38; GCA_018110855.1, s__CAG-353 sp018110855, 95.0, 78.68, 0.35; GCA_018110925.1, s__CAG-353 sp018110925, 95.0, 77.9, 0.19; GCA_017468865.1, s__CAG-353 sp017468865, 95.0, 77.79, 0.16; GCA_018110985.1, s__CAG-353 sp018110985,…	98.63	11	N/A	N/A
bin.1218.fna	96.355	96.52	0.63	100	1870831	43272	37_1	7	98.9	98.42	near	low	d__Bacteria	p__Firmicutes_A	c__Clostridia	o__Lachnospirales	f__Lachnospiraceae	g__F0428	s__F0428 sp003043955	GCA_018141845.1	95	d__Bacteria;p__Firmicutes_A;c__Clostridia;o__Lachnospirales;f__Lachnospiraceae;g__F0428;s__F0428 sp003043955	98.62	0.96	GCA_018141845.1	95	d__Bacteria;p__Firmicutes_A;c__Clostridia;o__Lachnospirales;f__Lachnospiraceae;g__F0428;s__F0428 sp003043955	98.62	0.96	d__Bacteria;p__Firmicutes_A;c__Clostridia;o__Lachnospirales;f__Lachnospiraceae;g__;s__	taxonomic classification defined by topology and ANI	topological placement and ANI have congruent species assignments	N/A	92.3	11	N/A	N/A
bin.1219.fna	85.5794	87.86	1.01	75	2524075	8389	281_1	2	100	100	substantial	low	d__Bacteria	p__Actinobacteriota	c__Actinomycetia	o__Actinomycetales	f__Micrococcaceae	g__Kocuria	s__Kocuria palustris	GCF_016907795.1	95	d__Bacteria;p__Actinobacteriota;c__Actinomycetia;o__Actinomycetales;f__Micrococcaceae;g__Kocuria;s__Kocuria palustris	98.25	0.92	GCF_016907795.1	95	d__Bacteria;p__Actinobacteriota;c__Actinomycetia;o__Actinomycetales;f__Micrococcaceae;g__Kocuria;s__Kocuria palustris	98.25	0.92	d__Bacteria;p__Actinobacteriota;c__Actinomycetia;o__Actinomycetales;f__Micrococcaceae;g__Kocuria;s__	taxonomic classification defined by topology and ANI	topological placement and ANI have congruent species assignments	GCF_007666205.1, s__Kocuria palustris_A, 95.0, 85.64, 0.85; GCF_008831305.1, s__Kocuria coralli, 95.0, 80.01, 0.56; GCF_014636775.1, s__Kocuria dechangensis, 95.0, 79.77, 0.54; GCF_001580365.1, s__Kocuria turfanensis, 95.0, 79.7, 0.51; GCF_003797835.1, s__Kocuria soli, 95.0, 79.66, 0.49; GCF_003687455.1, s__Kocuria tytonicola, 95.0, 79.64, 0.39; GCF_003226895.2, s__Kocuria tytonis, 95.0, 79.62, 0…	81.41	11	N/A	N/A
bin.1220.fna	38.709	57.48	4.78	73.33	1080128	1405	326_1	2	100	100	moderate	low	d__Bacteria	p__Spirochaetota	c__Spirochaetia	o__Treponematales	f__Treponemataceae	g__Treponema_D	s__Treponema_D buccale	GCF_902983995.1	95	d__Bacteria;p__Spirochaetota;c__Spirochaetia;o__Treponematales;f__Treponemataceae;g__Treponema_D;s__Treponema_D buccale	95.17	0.92	N/A	N/A	N/A	N/A	N/A	d__Bacteria;p__Spirochaetota;c__Spirochaetia;o__Treponematales;f__Treponemataceae;g__Treponema_D;s__	ANI	topological placement and ANI have incongruent species assignments	GCF_902983995.1, s__Treponema_D buccale, 95.0, 95.17, 0.92; GCA_000413015.1, s__Treponema_D paredis, 95.0, 93.28, 0.92; GCF_000468115.1, s__Treponema_D socranskii, 95.0, 93.06, 0.75; GCF_014334325.1, s__Treponema_D sp014334325, 95.0, 92.1, 0.75; GCF_017893965.1, s__Treponema_D parvum, 95.0, 82.19, 0.08; GCA_017470085.1, s__Treponema_D sp017470085, 95.0, 81.52, 0.08; GCF_017893945.1, s__Treponema_…	36.74	11	N/A	N/A
bin.1223.fna	48.5464	56.74	2.25	50	787692	6786	442_1	2	96.56	96.56	moderate	low	d__Bacteria	p__Fusobacteriota	c__Fusobacteriia	o__Fusobacteriales	f__Leptotrichiaceae	g__JABCPH02	s__JABCPH02 sp013333235	GCF_018128245.1	95	d__Bacteria;p__Fusobacteriota;c__Fusobacteriia;o__Fusobacteriales;f__Leptotrichiaceae;g__JABCPH02;s__JABCPH02 sp013333235	98.43	0.98	GCF_018128245.1	95	d__Bacteria;p__Fusobacteriota;c__Fusobacteriia;o__Fusobacteriales;f__Leptotrichiaceae;g__JABCPH02;s__JABCPH02 sp013333235	98.43	0.98	d__Bacteria;p__Fusobacteriota;c__Fusobacteriia;o__Fusobacteriales;f__Leptotrichiaceae;g__;s__	taxonomic classification defined by topology and ANI	topological placement and ANI have congruent species assignments	N/A	48.27	11	N/A	N/A
bin.1224.fna	60.5604	58.62	0	0	1498064	6055	317_1	2	99.94	99.94	moderate	none	d__Bacteria	p__Firmicutes_A	c__Clostridia	o__Lachnospirales	f__Lachnospiraceae	g__Oribacterium	s__Oribacterium sinus	GCF_014202695.1	95	d__Bacteria;p__Firmicutes_A;c__Clostridia;o__Lachnospirales;f__Lachnospiraceae;g__Oribacterium;s__Oribacterium sinus	96.74	0.95	GCF_014202695.1	95	d__Bacteria;p__Firmicutes_A;c__Clostridia;o__Lachnospirales;f__Lachnospiraceae;g__Oribacterium;s__Oribacterium sinus	96.74	0.95	d__Bacteria;p__Firmicutes_A;c__Clostridia;o__Lachnospirales;f__Lachnospiraceae;g__Oribacterium;s__	taxonomic classification defined by topology and ANI	topological placement and ANI have congruent species assignments	GCF_000238075.1, s__Oribacterium asaccharolyticum, 95.0, 80.74, 0.33; GCF_000238055.2, s__Oribacterium parvum, 95.0, 79.72, 0.34; GCF_002007235.1, s__Oribacterium sp002007235, 95.0, 78.14, 0.02; GCA_015258095.1, s__Oribacterium sp015258095, 95.0, 77.82, 0.23; GCF_013394775.1, s__Oribacterium sp013394775, 95.0, 77.07, 0.06; GCA_002396005.1, s__Oribacterium sp002396005, 95.0, 77.04, 0.03; GCF_00070…	53.61	11	N/A	N/A
bin.1231.fna	75.1715	82.31	1.84	11.11	2000309	4113	390_1	2	100	100	substantial	low	d__Bacteria	p__Firmicutes	c__Bacilli	o__Lactobacillales	f__Enterococcaceae	g__Enterococcus_B	s__Enterococcus_B faecium	GCF_001544255.1	95	d__Bacteria;p__Firmicutes;c__Bacilli;o__Lactobacillales;f__Enterococcaceae;g__Enterococcus_B;s__Enterococcus_B faecium	99.28	0.92	GCF_001544255.1	95	d__Bacteria;p__Firmicutes;c__Bacilli;o__Lactobacillales;f__Enterococcaceae;g__Enterococcus_B;s__Enterococcus_B faecium	99.28	0.92	d__Bacteria;p__Firmicutes;c__Bacilli;o__Lactobacillales;f__Enterococcaceae;g__Enterococcus_B;s__	taxonomic classification defined by topology and ANI	topological placement and ANI have congruent species assignments	GCF_015751045.1, s__Enterococcus_B lactis, 95.0, 94.66, 0.9; GCF_011038845.1, s__Enterococcus_B sp011038845, 95.0, 81.47, 0.65; GCF_001544215.1, s__Enterococcus_B durans, 95.0, 80.52, 0.52; GCF_017315945.1, s__Enterococcus_B sp017315945, 95.0, 80.03, 0.38; GCF_001886265.1, s__Enterococcus_B thailandicus, 95.0, 79.93, 0.45; GCA_000271405.2, s__Enterococcus_B hirae, 95.0, 79.78, 0.46; GCF_013394305…	79.43	11	N/A	N/A
bin.1233.fna	60.179	69.72	2.66	63.64	1471966	10773	258_1	2	100	100	moderate	low	d__Bacteria	p__Actinobacteriota	c__Actinomycetia	o__Actinomycetales	f__Bifidobacteriaceae	g__Bifidobacterium	s__Bifidobacterium pseudocatenulatum	GCF_001025215.1	95	d__Bacteria;p__Actinobacteriota;c__Actinomycetia;o__Actinomycetales;f__Bifidobacteriaceae;g__Bifidobacterium;s__Bifidobacterium pseudocatenulatum	97.67	0.92	GCF_001025215.1	95	d__Bacteria;p__Actinobacteriota;c__Actinomycetia;o__Actinomycetales;f__Bifidobacteriaceae;g__Bifidobacterium;s__Bifidobacterium pseudocatenulatum	97.67	0.92	d__Bacteria;p__Actinobacteriota;c__Actinomycetia;o__Actinomycetales;f__Bifidobacteriaceae;g__Bifidobacterium;s__	taxonomic classification defined by topology and ANI	topological placement and ANI have congruent species assignments	GCF_000800455.1, s__Bifidobacterium kashiwanohense_A, 95.1942, 91.78, 0.87; GCF_001042615.1, s__Bifidobacterium kashiwanohense, 96.3948, 91.74, 0.88; GCF_001025195.1, s__Bifidobacterium catenulatum, 96.3948, 91.68, 0.85; GCF_002742445.1, s__Bifidobacterium sp002742445, 95.0, 91.51, 0.89; GCF_000010425.1, s__Bifidobacterium adolescentis, 95.0, 83.8, 0.76; GCF_000770925.1, s__Bifidobacterium rumina…	55.72	11	N/A	N/A
bin.1234.fna	62.6663	77.42	3.93	78.57	1517762	3288	451_1	2	100	100	substantial	low	d__Bacteria	p__Firmicutes_A	c__Clostridia	o__Tissierellales	f__Peptoniphilaceae	g__Parvimonas	s__Parvimonas micra	GCF_900637905.1	95	d__Bacteria;p__Firmicutes_A;c__Clostridia;o__Tissierellales;f__Peptoniphilaceae;g__Parvimonas;s__Parvimonas micra	97.88	0.82	GCF_900637905.1	95	d__Bacteria;p__Firmicutes_A;c__Clostridia;o__Tissierellales;f__Peptoniphilaceae;g__Parvimonas;s__Parvimonas micra	97.88	0.82	d__Bacteria;p__Firmicutes_A;c__Clostridia;o__Tissierellales;f__Peptoniphilaceae;g__Parvimonas;s__	taxonomic classification defined by topology and ANI	topological placement and ANI have congruent species assignments	GCF_000214475.1, s__Parvimonas sp000214475, 95.0, 90.3, 0.73; GCF_000223315.1, s__Parvimonas sp000223315, 95.0, 89.73, 0.74; GCF_001553085.1, s__Parvimonas sp001553085, 95.0, 85.07, 0.69; GCA_015257355.1, s__Parvimonas sp015257355, 95.0, 85.0, 0.51; GCA_001552895.1, s__Parvimonas sp001552895, 95.0, 80.06, 0.49	67.18	11	N/A	N/A
bin.1235.fna	29.5652	56.03	5.63	17.24	4611273	2134	197_2	1	NA	NA	moderate	medium	d__Bacteria	p__Proteobacteria	c__Gammaproteobacteria	o__Burkholderiales	f__Burkholderiaceae	g__Ralstonia	s__Ralstonia sp001078575	GCF_001078575.1	95	d__Bacteria;p__Proteobacteria;c__Gammaproteobacteria;o__Burkholderiales;f__Burkholderiaceae;g__Ralstonia;s__Ralstonia sp001078575	97.72	0.76	GCF_001078575.1	95	d__Bacteria;p__Proteobacteria;c__Gammaproteobacteria;o__Burkholderiales;f__Burkholderiaceae;g__Ralstonia;s__Ralstonia sp001078575	97.72	0.76	d__Bacteria;p__Proteobacteria;c__Gammaproteobacteria;o__Burkholderiales;f__Burkholderiaceae;g__Ralstonia;s__	taxonomic classification defined by topology and ANI	topological placement and ANI have congruent species assignments	GCF_008801405.1, s__Ralstonia insidiosa, 95.0, 92.69, 0.58; GCF_016429285.1, s__Ralstonia sp016429285, 95.0, 90.2, 0.53; GCF_000801955.1, s__Ralstonia sp000801955, 95.0, 88.34, 0.54; GCF_000620465.1, s__Ralstonia sp000620465, 95.0, 85.21, 0.45; GCA_002298975.1, s__Ralstonia sp002298975, 95.0, 85.0, 0.45; GCA_000955795.1, s__Ralstonia sp000955795, 95.0, 84.85, 0.45; GCF_000020205.1, s__Ralstonia p…	37.97	11	N/A	N/A
bin.1237.fna	91.5278	89.52	0	0	1649818	8234	1_1	2	100	100	substantial	none	d__Bacteria	p__Spirochaetota	c__Spirochaetia	o__Sphaerochaetales	f__Sphaerochaetaceae	g__UBA9732	s__	N/A	N/A	N/A	N/A	N/A	N/A	N/A	N/A	N/A	N/A	d__Bacteria;p__Spirochaetota;c__Spirochaetia;o__Sphaerochaetales;f__Sphaerochaetaceae;g__UBA9732;s__	ANI	classification based on placement in class-level tree	GCA_017632495.1, s__UBA9732 sp017632495, 95.0, 78.06, 0.18; GCA_902781545.1, s__UBA9732 sp902781545, 95.0, 77.98, 0.18; GCA_001940825.1, s__UBA9732 sp001940825, 95.0, 77.72, 0.11; GCA_900321635.1, s__UBA9732 sp900321635, 95.0, 77.27, 0.21; GCA_017962865.1, s__UBA9732 sp017962865, 95.0, 77.19, 0.12; GCA_003456855.1, s__UBA9732 sp003456855, 95.0, 77.12, 0.13; GCA_017470995.1, s__UBA9732 sp017470995…	83.04	11	0.953158	N/A
bin.1238.fna	60.4561	66.89	1.48	18.18	3926689	1968	183_0	1	NA	NA	moderate	low	d__Bacteria	p__Actinobacteriota	c__Actinomycetia	o__Mycobacteriales	f__Mycobacteriaceae	g__Mycobacterium	s__	N/A	N/A	N/A	N/A	N/A	GCF_010731115.1	95	d__Bacteria;p__Actinobacteriota;c__Actinomycetia;o__Mycobacteriales;f__Mycobacteriaceae;g__Mycobacterium;s__Mycobacterium phocaicum	94.56	0.86	d__Bacteria;p__Actinobacteriota;c__Actinomycetia;o__Mycobacteriales;f__Mycobacteriaceae;g__Mycobacterium;s__	taxonomic classification defined by topology and ANI	classification based on placement in class-level tree	GCF_018326285.1, s__Mycobacterium sp018326285, 95.0, 93.37, 0.88; GCF_005670685.2, s__Mycobacterium mucogenicum_B, 95.0, 91.53, 0.82; GCF_001905655.1, s__Mycobacterium sp001905655, 95.0, 89.67, 0.81; GCF_009729075.1, s__Mycobacterium sp009729075, 95.0, 88.88, 0.76; GCF_000878195.1, s__Mycobacterium llatzerense, 95.0, 88.68, 0.81; GCF_004363795.1, s__Mycobacterium sp004363795, 95.0, 88.64, 0.79; G…	50.5	11	0.998206	Genome not assigned to closest species as it falls outside its pre-defined ANI radius
bin.1241.fna	24.8098	51.57	6.71	76.92	823932	1435	351_1	2	100	100	moderate	medium	d__Bacteria	p__Firmicutes_A	c__Clostridia	o__Peptostreptococcales	f__Peptostreptococcaceae	g__Peptostreptococcus	s__Peptostreptococcus sp900759325	GCA_900759325.1	95	d__Bacteria;p__Firmicutes_A;c__Clostridia;o__Peptostreptococcales;f__Peptostreptococcaceae;g__Peptostreptococcus;s__Peptostreptococcus sp900759325	96.64	1	GCA_900759325.1	95	d__Bacteria;p__Firmicutes_A;c__Clostridia;o__Peptostreptococcales;f__Peptostreptococcaceae;g__Peptostreptococcus;s__Peptostreptococcus sp900759325	96.64	1	d__Bacteria;p__Firmicutes_A;c__Clostridia;o__Peptostreptococcales;f__Peptostreptococcaceae;g__Peptostreptococcus;s__	taxonomic classification defined by topology and ANI	topological placement and ANI have congruent species assignments	GCF_000147675.1, s__Peptostreptococcus stomatis, 95.0, 91.69, 0.88; GCF_900110295.1, s__Peptostreptococcus russellii_A, 95.0, 89.26, 0.38; GCF_000758885.1, s__Peptostreptococcus sp000758885, 95.0, 87.75, 0.88; GCF_900240845.1, s__Peptostreptococcus sp900240845, 95.0, 87.33, 0.25; GCF_900112955.1, s__Peptostreptococcus sp900112955, 95.0, 85.95, 0.12; GCF_000381525.1, s__Peptostreptococcus anaerobi…	31.71	11	N/A	N/A
bin.1244.fna	98.3105	96.02	0	0	2132456	32106	43_1	4	98.82	98.63	near	none	d__Bacteria	p__Firmicutes_A	c__Clostridia	o__Lachnospirales	f__Lachnospiraceae	g__Johnsonella	s__	N/A	N/A	N/A	N/A	N/A	N/A	N/A	N/A	N/A	N/A	d__Bacteria;p__Firmicutes_A;c__Clostridia;o__Lachnospirales;f__Lachnospiraceae;g__Johnsonella;s__	taxonomic classification defined by topology and ANI	classification based on placement in class-level tree	GCA_905373785.1, s__Johnsonella sp905373785, 95.0, 84.42, 0.72; GCA_900766185.1, s__Johnsonella sp900766185, 95.0, 84.41, 0.77; GCF_000235445.1, s__Johnsonella ignava, 95.0, 77.84, 0.1	94.62	11	0.981162	Genome not assigned to closest species as it falls outside its pre-defined ANI radius
bin.1245.fna	34.0669	54.64	5.17	66.67	1097543	3632	139_1	2	100	100	moderate	medium	d__Bacteria	p__Firmicutes_A	c__Clostridia	o__Oscillospirales	f__Oscillospiraceae	g__CAG-83	s__CAG-83 sp900551355	GCA_900551355.1	95	d__Bacteria;p__Firmicutes_A;c__Clostridia;o__Oscillospirales;f__Oscillospiraceae;g__CAG-83;s__CAG-83 sp900551355	96.17	0.73	GCA_900551355.1	95	d__Bacteria;p__Firmicutes_A;c__Clostridia;o__Oscillospirales;f__Oscillospiraceae;g__CAG-83;s__CAG-83 sp900551355	96.17	0.73	d__Bacteria;p__Firmicutes_A;c__Clostridia;o__Oscillospirales;f__Oscillospiraceae;g__CAG-83;s__	taxonomic classification defined by topology and ANI	topological placement and ANI have congruent species assignments	GCA_900550585.1, s__CAG-83 sp900550585, 95.0, 91.55, 0.8; GCA_900547745.1, s__CAG-83 sp900547745, 95.0, 89.85, 0.76; GCA_900545495.1, s__CAG-83 sp900545495, 95.0, 88.39, 0.73; GCA_900545585.1, s__CAG-83 sp900545585, 95.0, 86.65, 0.78; GCA_000435555.1, s__CAG-83 sp000435555, 95.0, 86.42, 0.66; GCA_002438575.1, s__CAG-83 sp002438575, 95.0, 85.46, 0.57; GCA_003487665.1, s__CAG-83 sp003487665, 95.0, …	35.66	11	N/A	N/A
bin.1249.fna	44.8915	53.16	2.59	100	1023523	12149	435_1	2	99.92	99.92	moderate	low	d__Bacteria	p__Firmicutes	c__Bacilli	o__Staphylococcales	f__Gemellaceae	g__Gemella	s__Gemella haemolysans_B	GCF_001553035.1	95	d__Bacteria;p__Firmicutes;c__Bacilli;o__Staphylococcales;f__Gemellaceae;g__Gemella;s__Gemella haemolysans_B	97.19	0.84	GCF_001553035.1	95	d__Bacteria;p__Firmicutes;c__Bacilli;o__Staphylococcales;f__Gemellaceae;g__Gemella;s__Gemella haemolysans_B	97.19	0.84	d__Bacteria;p__Firmicutes;c__Bacilli;o__Staphylococcales;f__Gemellaceae;g__Gemella;s__	taxonomic classification defined by topology and ANI	topological placement and ANI have congruent species assignments	GCF_000173915.1, s__Gemella haemolysans, 95.0, 93.65, 0.85; GCA_900766305.1, s__Gemella sp900766305, 95.0, 92.68, 0.81; GCA_002871655.1, s__Gemella sp002871655, 95.0, 86.95, 0.79; GCF_012273215.1, s__Gemella haemolysans_A, 95.0, 86.38, 0.81; GCF_901873445.1, s__Gemella haemolysans_C, 95.0, 86.24, 0.79; GCF_000701685.1, s__Gemella sanguinis, 95.0, 80.17, 0.59; GCA_900555985.1, s__Gemella sp9005559…	48.55	11	N/A	N/A
bin.125.fna	62.3574	69.92	1.82	20	1761063	17655	16_0	1	NA	NA	moderate	low	d__Bacteria	p__Firmicutes_A	c__Clostridia	o__Lachnospirales	f__Lachnospiraceae	g__Anaerobutyricum	s__Anaerobutyricum hallii	GCF_000173975.1	95	d__Bacteria;p__Firmicutes_A;c__Clostridia;o__Lachnospirales;f__Lachnospiraceae;g__Anaerobutyricum;s__Anaerobutyricum hallii	98.78	0.82	GCF_000173975.1	95	d__Bacteria;p__Firmicutes_A;c__Clostridia;o__Lachnospirales;f__Lachnospiraceae;g__Anaerobutyricum;s__Anaerobutyricum hallii	98.78	0.82	d__Bacteria;p__Firmicutes_A;c__Clostridia;o__Lachnospirales;f__Lachnospiraceae;g__Anaerobutyricum;s__	taxonomic classification defined by topology and ANI	topological placement and ANI have congruent species assignments	GCF_900209925.1, s__Anaerobutyricum soehngenii, 95.0, 85.87, 0.74; GCA_017459345.1, s__Anaerobutyricum sp017459345, 95.0, 78.25, 0.08; GCA_900016875.1, s__Anaerobutyricum stercoris, 95.0, 78.23, 0.16; GCF_002161065.1, s__Anaerobutyricum faecale, 95.0, 78.0, 0.16; GCA_017433295.1, s__Anaerobutyricum sp017433295, 95.0, 78.0, 0.07; GCA_019113845.1, s__Anaerobutyricum avicola, 95.0, 77.75, 0.16; GCA_…	63.56	11	N/A	Genome has more than 10.8% of markers with multiple hits
bin.1256.fna	71.9441	80.04	2.55	100	1881683	12828	320_1	2	100	100	substantial	low	d__Bacteria	p__Firmicutes_A	c__Clostridia	o__Lachnospirales	f__Lachnospiraceae	g__Oribacterium	s__	N/A	N/A	N/A	N/A	N/A	GCF_000238075.1	95	d__Bacteria;p__Firmicutes_A;c__Clostridia;o__Lachnospirales;f__Lachnospiraceae;g__Oribacterium;s__Oribacterium asaccharolyticum	86.7	0.71	d__Bacteria;p__Firmicutes_A;c__Clostridia;o__Lachnospirales;f__Lachnospiraceae;g__Oribacterium;s__	taxonomic classification defined by topology and ANI	classification based on placement in class-level tree	GCF_000238055.2, s__Oribacterium parvum, 95.0, 85.79, 0.67; GCA_015258095.1, s__Oribacterium sp015258095, 95.0, 80.75, 0.4; GCF_014202695.1, s__Oribacterium sinus, 95.0, 79.86, 0.35; GCA_004554245.1, s__Oribacterium sp004554245, 95.0, 77.08, 0.03; GCA_002396005.1, s__Oribacterium sp002396005, 95.0, 76.88, 0.03; GCF_013394775.1, s__Oribacterium sp013394775, 95.0, 76.75, 0.08; GCA_900772695.1, s__O…	59.87	11	0.993352	Genome not assigned to closest species as it falls outside its pre-defined ANI radius
bin.1257.fna	55.9831	71.41	3.44	26.09	6460198	4479	118_0	1	NA	NA	substantial	low	d__Bacteria	p__Actinobacteriota	c__Actinomycetia	o__Mycobacteriales	f__Mycobacteriaceae	g__Rhodococcus	s__Rhodococcus erythropolis_D	GCF_016598535.1	95	d__Bacteria;p__Actinobacteriota;c__Actinomycetia;o__Mycobacteriales;f__Mycobacteriaceae;g__Rhodococcus;s__Rhodococcus erythropolis_D	98.24	0.76	GCF_016598535.1	95	d__Bacteria;p__Actinobacteriota;c__Actinomycetia;o__Mycobacteriales;f__Mycobacteriaceae;g__Rhodococcus;s__Rhodococcus erythropolis_D	98.24	0.76	d__Bacteria;p__Actinobacteriota;c__Actinomycetia;o__Mycobacteriales;f__Mycobacteriaceae;g__Rhodococcus;s__	taxonomic classification defined by topology and ANI	topological placement and ANI have congruent species assignments	GCF_001552595.1, s__Rhodococcus erythropolis, 95.5281, 93.8, 0.75; GCF_001646745.1, s__Rhodococcus qingshengii, 95.5281, 93.57, 0.79; GCF_005938745.2, s__Rhodococcus sp005938745, 95.0, 82.2, 0.53; GCF_001894805.1, s__Rhodococcus globerulus, 95.0, 81.97, 0.5; GCF_002245895.1, s__Rhodococcus sp002245895, 95.0, 80.81, 0.44; GCF_900105905.1, s__Rhodococcus koreensis, 95.0, 77.9, 0.26; GCF_001894825.1…	42.77	11	N/A	N/A
bin.1258.fna	90.1726	99.04	2.48	50	2038393	30558	174_1	2	100	100	near	low	d__Bacteria	p__Bacteroidota	c__Bacteroidia	o__Bacteroidales	f__Rikenellaceae	g__Alistipes	s__Alistipes putredinis	GCF_000154465.1	95	d__Bacteria;p__Bacteroidota;c__Bacteroidia;o__Bacteroidales;f__Rikenellaceae;g__Alistipes;s__Alistipes putredinis	99.6	0.96	GCF_000154465.1	95	d__Bacteria;p__Bacteroidota;c__Bacteroidia;o__Bacteroidales;f__Rikenellaceae;g__Alistipes;s__Alistipes putredinis	99.6	0.96	d__Bacteria;p__Bacteroidota;c__Bacteroidia;o__Bacteroidales;f__Rikenellaceae;g__Alistipes;s__	taxonomic classification defined by topology and ANI	topological placement and ANI have congruent species assignments	GCF_006542665.1, s__Alistipes communis, 95.0, 79.98, 0.4; GCF_000265365.1, s__Alistipes finegoldii, 95.0, 79.78, 0.46; GCF_006542685.1, s__Alistipes dispar, 95.0, 79.48, 0.45; GCF_000312145.1, s__Alistipes senegalensis, 95.0, 79.48, 0.47; GCA_019118565.1, s__Alistipes avicola, 95.0, 79.45, 0.52; GCF_000210575.1, s__Alistipes shahii, 95.0, 79.31, 0.45; GCF_000374505.1, s__Alistipes onderdonkii, 95…	92.77	11	N/A	N/A
bin.126.fna	83.0211	89.01	1.59	0	1701802	6640	31_1	2	100	100	substantial	low	d__Bacteria	p__Firmicutes_A	c__Clostridia	o__Lachnospirales	f__Lachnospiraceae	g__Johnsonella	s__	N/A	N/A	N/A	N/A	N/A	GCF_000235445.1	95	d__Bacteria;p__Firmicutes_A;c__Clostridia;o__Lachnospirales;f__Lachnospiraceae;g__Johnsonella;s__Johnsonella ignava	78.63	0.51	d__Bacteria;p__Firmicutes_A;c__Clostridia;o__Lachnospirales;f__Lachnospiraceae;g__Johnsonella;s__	taxonomic classification defined by topology and ANI	classification based on placement in class-level tree	GCA_900766185.1, s__Johnsonella sp900766185, 95.0, 76.57, 0.13; GCA_905373785.1, s__Johnsonella sp905373785, 95.0, 76.53, 0.11	81.06	11	0.951822	Genome not assigned to closest species as it falls outside its pre-defined ANI radius
bin.1260.fna	59.5083	77.45	4.26	37.5	3412099	2640	198_1	2	100	100	substantial	low	d__Bacteria	p__Proteobacteria	c__Gammaproteobacteria	o__Burkholderiales	f__Burkholderiaceae	g__Ralstonia	s__Ralstonia pickettii	GCF_016466415.1	95	d__Bacteria;p__Proteobacteria;c__Gammaproteobacteria;o__Burkholderiales;f__Burkholderiaceae;g__Ralstonia;s__Ralstonia pickettii	99.47	0.93	GCF_016466415.1	95	d__Bacteria;p__Proteobacteria;c__Gammaproteobacteria;o__Burkholderiales;f__Burkholderiaceae;g__Ralstonia;s__Ralstonia pickettii	99.47	0.93	d__Bacteria;p__Proteobacteria;c__Gammaproteobacteria;o__Burkholderiales;f__Burkholderiaceae;g__Ralstonia;s__	taxonomic classification defined by topology and ANI	topological placement and ANI have congruent species assignments	GCF_000020205.1, s__Ralstonia pickettii_B, 95.0, 94.82, 0.87; GCF_000620465.1, s__Ralstonia sp000620465, 95.0, 91.81, 0.82; GCF_007997035.1, s__Ralstonia sp007997035, 95.0, 90.96, 0.8; GCF_900115545.1, s__Ralstonia sp900115545, 95.0, 90.59, 0.86; GCF_000607165.1, s__Ralstonia pickettii_A, 95.0, 90.5, 0.88; GCA_000955795.1, s__Ralstonia sp000955795, 95.0, 90.25, 0.85; GCF_003851545.1, s__Ralstonia…	59.75	11	N/A	N/A
bin.1263.fna	100.422	98.97	0	0	1668044	63615	433_0	1	NA	NA	near	none	d__Bacteria	p__Firmicutes_A	c__Clostridia	o__Tissierellales	f__Peptoniphilaceae	g__Anaerococcus	s__	N/A	N/A	N/A	N/A	N/A	GCF_000024105.1	95	d__Bacteria;p__Firmicutes_A;c__Clostridia;o__Tissierellales;f__Peptoniphilaceae;g__Anaerococcus;s__Anaerococcus prevotii	91.81	0.9	d__Bacteria;p__Firmicutes_A;c__Clostridia;o__Tissierellales;f__Peptoniphilaceae;g__Anaerococcus;s__	taxonomic classification defined by topology and ANI	classification based on placement in class-level tree	GCF_900290195.1, s__Anaerococcus marasmi, 95.0, 91.02, 0.89; GCF_000159095.1, s__Anaerococcus tetradius, 95.0, 80.89, 0.56; GCF_900626155.1, s__Anaerococcus vaginimassiliensis, 95.0, 80.78, 0.51; GCF_900258475.1, s__Anaerococcus sp900258475, 95.0, 79.4, 0.26; GCF_900128425.1, s__Anaerococcus urinomassiliensis, 95.0, 79.27, 0.25; GCA_900551095.1, s__Anaerococcus sp900551095, 95.0, 79.16, 0.22; GCF…	86.5	11	0.995426	Genome not assigned to closest species as it falls outside its pre-defined ANI radius
bin.1265.fna	101.545	100	0	0	1599479	97884	334_2	1	NA	NA	perfect	none	d__Bacteria	p__Actinobacteriota	c__Coriobacteriia	o__Coriobacteriales	f__Eggerthellaceae	g__Cryptobacterium	s__Cryptobacterium curtum	GCF_000023845.1	95	d__Bacteria;p__Actinobacteriota;c__Coriobacteriia;o__Coriobacteriales;f__Eggerthellaceae;g__Cryptobacterium;s__Cryptobacterium curtum	98.1	0.95	GCF_000023845.1	95	d__Bacteria;p__Actinobacteriota;c__Coriobacteriia;o__Coriobacteriales;f__Eggerthellaceae;g__Cryptobacterium;s__Cryptobacterium curtum	98.1	0.95	d__Bacteria;p__Actinobacteriota;c__Coriobacteriia;o__Coriobacteriales;f__Eggerthellaceae;g__;s__	taxonomic classification defined by topology and ANI	topological placement and ANI have congruent species assignments	N/A	95.75	11	N/A	N/A
bin.1267.fna	58.1921	73.37	3.36	26.32	4835752	2374	201_1	1	NA	NA	substantial	low	d__Bacteria	p__Proteobacteria	c__Gammaproteobacteria	o__Burkholderiales	f__Burkholderiaceae	g__Cupriavidus	s__Cupriavidus pauculus	GCF_008801835.1	95	d__Bacteria;p__Proteobacteria;c__Gammaproteobacteria;o__Burkholderiales;f__Burkholderiaceae;g__Cupriavidus;s__Cupriavidus pauculus	98.24	0.65	GCF_008801835.1	95	d__Bacteria;p__Proteobacteria;c__Gammaproteobacteria;o__Burkholderiales;f__Burkholderiaceae;g__Cupriavidus;s__Cupriavidus pauculus	98.24	0.65	d__Bacteria;p__Proteobacteria;c__Gammaproteobacteria;o__Burkholderiales;f__Burkholderiaceae;g__Cupriavidus;s__	taxonomic classification defined by topology and ANI	topological placement and ANI have congruent species assignments	GCF_018729255.1, s__Cupriavidus sp018729255, 95.0, 84.33, 0.53; GCF_003854935.1, s__Cupriavidus pauculus_C, 95.0, 83.91, 0.52; GCF_002858765.1, s__Cupriavidus pauculus_B, 95.0, 83.77, 0.52; GCF_900104095.1, s__Cupriavidus sp900104095, 95.0, 83.7, 0.51; GCF_009663685.1, s__Cupriavidus necator_C, 95.0, 83.67, 0.53; GCF_001652915.1, s__Cupriavidus sp001652915, 95.0, 83.63, 0.52; GCF_004217045.1, s__…	48.47	11	N/A	N/A
bin.1269.fna	64.7155	73.88	2.42	50	1639623	2395	10_1	4	100	96.41	substantial	low	d__Bacteria	p__Firmicutes_A	c__Clostridia	o__Lachnospirales	f__Lachnospiraceae	g__Agathobacter	s__Agathobacter rectalis	GCA_000020605.1	95	d__Bacteria;p__Firmicutes_A;c__Clostridia;o__Lachnospirales;f__Lachnospiraceae;g__Agathobacter;s__Agathobacter rectalis	98.05	0.96	GCA_000020605.1	95	d__Bacteria;p__Firmicutes_A;c__Clostridia;o__Lachnospirales;f__Lachnospiraceae;g__Agathobacter;s__Agathobacter rectalis	98.05	0.96	d__Bacteria;p__Firmicutes_A;c__Clostridia;o__Lachnospirales;f__Lachnospiraceae;g__Agathobacter;s__	taxonomic classification defined by topology and ANI	topological placement and ANI have congruent species assignments	GCA_900546625.1, s__Agathobacter sp900546625, 95.0, 95.55, 0.91; GCA_900317585.1, s__Agathobacter sp900317585, 95.0, 94.57, 0.84; GCA_905209075.1, s__Agathobacter sp905209075, 95.0, 81.57, 0.46; GCF_001406815.1, s__Agathobacter faecis, 95.0, 79.71, 0.23; GCA_902363675.1, s__Agathobacter sp000434275, 95.0, 79.36, 0.25; GCA_900548765.1, s__Agathobacter sp900548765, 95.0, 78.84, 0.26; GCA_900550545.…	41.1	11	N/A	N/A
bin.127.fna	71.0823	75.81	1.68	100	2295909	7683	147_1	2	99.96	99.96	substantial	low	d__Bacteria	p__Actinobacteriota	c__Coriobacteriia	o__Coriobacteriales	f__Eggerthellaceae	g__Adlercreutzia	s__Adlercreutzia celatus_A	GCF_011405655.1	95	d__Bacteria;p__Actinobacteriota;c__Coriobacteriia;o__Coriobacteriales;f__Eggerthellaceae;g__Adlercreutzia;s__Adlercreutzia celatus_A	96.27	0.75	GCF_011405655.1	95	d__Bacteria;p__Actinobacteriota;c__Coriobacteriia;o__Coriobacteriales;f__Eggerthellaceae;g__Adlercreutzia;s__Adlercreutzia celatus_A	96.27	0.75	d__Bacteria;p__Actinobacteriota;c__Coriobacteriia;o__Coriobacteriales;f__Eggerthellaceae;g__Adlercreutzia;s__	taxonomic classification defined by topology and ANI	topological placement and ANI have congruent species assignments	GCF_000478885.1, s__Adlercreutzia equolifaciens, 95.0, 93.23, 0.8; GCF_000403355.2, s__Adlercreutzia caecimuris, 95.0, 84.26, 0.61; GCF_008831045.1, s__Adlercreutzia muris, 95.0, 84.09, 0.61; GCF_000422625.1, s__Adlercreutzia mucosicola, 95.0, 83.88, 0.59; GCA_910589165.1, s__Adlercreutzia sp910589165, 95.0, 83.79, 0.59; GCA_910585575.1, s__Adlercreutzia sp910585575, 95.0, 81.68, 0.51	68.11	11	N/A	N/A
bin.128.fna	46.6702	67.64	5.5	78.26	2059755	22500	94_1	2	99.98	99.98	moderate	medium	d__Bacteria	p__Bacteroidota	c__Bacteroidia	o__Bacteroidales	f__Bacteroidaceae	g__Alloprevotella	s__Alloprevotella sp015259235	GCA_015259235.1	95	d__Bacteria;p__Bacteroidota;c__Bacteroidia;o__Bacteroidales;f__Bacteroidaceae;g__Alloprevotella;s__Alloprevotella sp015259235	96.7	0.71	GCA_015259235.1	95	d__Bacteria;p__Bacteroidota;c__Bacteroidia;o__Bacteroidales;f__Bacteroidaceae;g__Alloprevotella;s__Alloprevotella sp015259235	96.7	0.71	d__Bacteria;p__Bacteroidota;c__Bacteroidia;o__Bacteroidales;f__Bacteroidaceae;g__Alloprevotella;s__	taxonomic classification defined by topology and ANI	topological placement and ANI have congruent species assignments	GCA_900095835.1, s__Alloprevotella sp900095835, 95.0, 92.04, 0.82; GCA_905371275.1, s__Alloprevotella sp905371275, 95.0, 86.63, 0.59; GCF_000318095.2, s__Alloprevotella sp000318095, 95.0, 86.17, 0.74; GCF_014385435.1, s__Alloprevotella sp003639005, 95.0, 77.92, 0.18; GCA_017383485.1, s__Alloprevotella sp017383485, 95.0, 77.52, 0.04; GCA_900539625.1, s__Alloprevotella sp900539625, 95.0, 77.35, 0.0…	61.04	11	N/A	N/A
bin.129.fna	75.7842	85.5	2.59	85.71	2386443	8484	145_0	1	NA	NA	substantial	low	d__Bacteria	p__Firmicutes_A	c__Clostridia	o__Oscillospirales	f__Ruminococcaceae	g__Ruminococcus_D	s__Ruminococcus_D bicirculans	GCF_000723465.1	95	d__Bacteria;p__Firmicutes_A;c__Clostridia;o__Oscillospirales;f__Ruminococcaceae;g__Ruminococcus_D;s__Ruminococcus_D bicirculans	97.76	0.87	GCF_000723465.1	95	d__Bacteria;p__Firmicutes_A;c__Clostridia;o__Oscillospirales;f__Ruminococcaceae;g__Ruminococcus_D;s__Ruminococcus_D bicirculans	97.76	0.87	d__Bacteria;p__Firmicutes_A;c__Clostridia;o__Oscillospirales;f__Ruminococcaceae;g__Ruminococcus_D;s__	taxonomic classification defined by topology and ANI	topological placement and ANI have congruent species assignments	GCA_900539095.1, s__Ruminococcus_D sp900539095, 95.0, 89.19, 0.69; GCA_902780505.1, s__Ruminococcus_D sp902780505, 95.0, 79.93, 0.11; GCA_000434695.1, s__Ruminococcus_D sp000434695, 95.0, 79.89, 0.14; GCF_000178155.2, s__Ruminococcus_D albus_C, 95.0, 78.76, 0.16; GCA_902800795.1, s__Ruminococcus_D sp902800795, 95.0, 78.18, 0.16; GCA_900770285.1, s__Ruminococcus_D sp900770285, 95.0, 78.04, 0.11; G…	75.69	11	N/A	N/A
bin.13.fna	55.6221	62.11	1.72	15.38	1654286	4190	417_1	4	100	97.92	moderate	low	d__Bacteria	p__Firmicutes	c__Bacilli	o__Staphylococcales	f__Staphylococcaceae	g__Staphylococcus	s__Staphylococcus epidermidis	GCF_006742205.1	95	d__Bacteria;p__Firmicutes;c__Bacilli;o__Staphylococcales;f__Staphylococcaceae;g__Staphylococcus;s__Staphylococcus epidermidis	99.17	0.87	GCF_006742205.1	95	d__Bacteria;p__Firmicutes;c__Bacilli;o__Staphylococcales;f__Staphylococcaceae;g__Staphylococcus;s__Staphylococcus epidermidis	99.17	0.87	d__Bacteria;p__Firmicutes;c__Bacilli;o__Staphylococcales;f__Staphylococcaceae;g__Staphylococcus;s__	taxonomic classification defined by topology and ANI	topological placement and ANI have congruent species assignments	GCF_900458815.1, s__Staphylococcus saccharolyticus, 95.0, 81.26, 0.69; GCF_002902725.1, s__Staphylococcus caprae, 95.0, 80.69, 0.58; GCF_002902325.1, s__Staphylococcus capitis, 95.0, 80.66, 0.6; GCF_003970495.1, s__Staphylococcus pasteuri, 95.0, 80.11, 0.49; GCF_006094395.1, s__Staphylococcus haemolyticus, 95.0, 79.95, 0.43; GCF_001224225.1, s__Staphylococcus borealis, 95.0, 79.91, 0.44; GCF_0010…	69.92	11	N/A	N/A
bin.130.fna	93.4965	92.51	0.34	100	1449887	39175	38_1	2	100	100	near	low	d__Bacteria	p__Firmicutes_A	c__Clostridia	o__Lachnospirales	f__Lachnospiraceae	g__UBA4285	s__	N/A	N/A	N/A	N/A	N/A	GCA_900542465.1	95	d__Bacteria;p__Firmicutes_A;c__Clostridia;o__Lachnospirales;f__Lachnospiraceae;g__UBA4285;s__UBA4285 sp900542465	79.73	0.5	d__Bacteria;p__Firmicutes_A;c__Clostridia;o__Lachnospirales;f__Lachnospiraceae;g__UBA4285;s__	taxonomic classification defined by topology and ANI	classification based on placement in class-level tree	GCA_905235275.1, s__UBA4285 sp905235275, 95.0, 77.39, 0.07; GCA_900314255.1, s__UBA4285 sp900314255, 95.0, 77.28, 0.01; GCA_903789615.1, s__UBA4285 sp903789615, 95.0, 77.11, 0.01; GCA_900545225.1, s__UBA4285 sp900545225, 95.0, 76.96, 0.13; GCA_902775895.1, s__UBA4285 sp902775895, 95.0, 76.87, 0.07; GCA_902764045.1, s__UBA4285 sp902764045, 95.0, 76.66, 0.07; GCA_902781505.1, s__UBA4285 sp902781505…	83.5	11	0.977048	Genome not assigned to closest species as it falls outside its pre-defined ANI radius
bin.131.fna	25.4405	50.41	5.31	16.67	1251171	1953	256_0	1	NA	NA	moderate	medium	d__Bacteria	p__Actinobacteriota	c__Actinomycetia	o__Actinomycetales	f__Bifidobacteriaceae	g__Bifidobacterium	s__Bifidobacterium pullorum_B	GCF_000741215.1	95	d__Bacteria;p__Actinobacteriota;c__Actinomycetia;o__Actinomycetales;f__Bifidobacteriaceae;g__Bifidobacterium;s__Bifidobacterium pullorum_B	96.7	0.6	GCF_000741215.1	95	d__Bacteria;p__Actinobacteriota;c__Actinomycetia;o__Actinomycetales;f__Bifidobacteriaceae;g__Bifidobacterium;s__Bifidobacterium pullorum_B	96.7	0.6	d__Bacteria;p__Actinobacteriota;c__Actinomycetia;o__Actinomycetales;f__Bifidobacteriaceae;g__Bifidobacterium;s__	taxonomic classification defined by topology and ANI	topological placement and ANI have congruent species assignments	GCF_000771405.1, s__Bifidobacterium pullorum, 95.0, 87.52, 0.6; GCF_018555385.1, s__Bifidobacterium sp018555385, 95.0, 80.98, 0.4; GCF_009193355.1, s__Bifidobacterium leontopitheci, 95.0, 80.59, 0.4; GCF_003952945.1, s__Bifidobacterium samirii, 95.0, 80.58, 0.44; GCF_001042635.1, s__Bifidobacterium scardovii, 95.0, 80.41, 0.41; GCF_000741295.1, s__Bifidobacterium globosum, 95.0, 80.37, 0.27; GCF_…	26.65	11	N/A	N/A
bin.133.fna	96.6871	94.86	0.09	0	2551193	29320	421_1	5	99.9	98.78	near	low	d__Bacteria	p__Firmicutes	c__Bacilli	o__Lactobacillales	f__Lactobacillaceae	g__Lacticaseibacillus	s__Lacticaseibacillus paracasei	GCF_000829035.1	95	d__Bacteria;p__Firmicutes;c__Bacilli;o__Lactobacillales;f__Lactobacillaceae;g__Lacticaseibacillus;s__Lacticaseibacillus paracasei	98.57	0.9	GCF_000829035.1	95	d__Bacteria;p__Firmicutes;c__Bacilli;o__Lactobacillales;f__Lactobacillaceae;g__Lacticaseibacillus;s__Lacticaseibacillus paracasei	98.57	0.9	d__Bacteria;p__Firmicutes;c__Bacilli;o__Lactobacillales;f__Lactobacillaceae;g__Lacticaseibacillus;s__	taxonomic classification defined by topology and ANI	topological placement and ANI have congruent species assignments	GCF_000829055.1, s__Lacticaseibacillus casei, 95.0, 80.16, 0.45; GCF_900636965.1, s__Lacticaseibacillus rhamnosus, 95.0, 79.81, 0.48; GCF_000260435.1, s__Lacticaseibacillus zeae, 95.0, 79.81, 0.47; GCF_004123795.1, s__Lacticaseibacillus chiayiensis, 95.0, 79.7, 0.44; GCF_003946115.1, s__Lacticaseibacillus daqingensis, 95.0, 78.37, 0.06; GCF_016861845.1, s__Lacticaseibacillus sp900540605, 95.0, 78…	89.4	11	N/A	N/A
bin.134.fna	9.02634	50.84	8.83	19.05	1337277	1616	59_1	1	NA	NA	moderate	medium	d__Bacteria	p__Bacteroidota	c__Bacteroidia	o__Bacteroidales	f__Porphyromonadaceae	g__Porphyromonas	s__	N/A	N/A	N/A	N/A	N/A	GCF_000467855.2	95	d__Bacteria;p__Bacteroidota;c__Bacteroidia;o__Bacteroidales;f__Porphyromonadaceae;g__Porphyromonas;s__Porphyromonas sp000467855	88.76	0.58	d__Bacteria;p__Bacteroidota;c__Bacteroidia;o__Bacteroidales;f__Porphyromonadaceae;g__Porphyromonas;s__	taxonomic classification defined by topology and ANI	classification based on placement in class-level tree	GCF_000565015.1, s__Porphyromonas catoniae, 95.0, 93.59, 0.65; GCA_905372525.1, s__Porphyromonas sp905372525, 95.0, 88.34, 0.56; GCF_000010505.1, s__Porphyromonas gingivalis, 95.0, 80.8, 0.02; GCF_000379945.1, s__Porphyromonas macacae, 95.0, 80.8, 0.02; GCF_014647755.1, s__Porphyromonas pasteri, 95.0, 80.48, 0.4; GCF_900167105.1, s__Porphyromonas circumdentaria, 95.0, 79.69, 0.02; GCF_000614585.1…	31.71	11	0.996767	Genome not assigned to closest species as it falls outside its pre-defined ANI radius
bin.135.fna	96.0414	98.26	0.94	10	2865287	50326	231_1	8	99.72	97.1	near	low	d__Bacteria	p__Actinobacteriota	c__Actinomycetia	o__Mycobacteriales	f__Mycobacteriaceae	g__Corynebacterium	s__Corynebacterium striatum	GCF_000159135.1	95	d__Bacteria;p__Actinobacteriota;c__Actinomycetia;o__Mycobacteriales;f__Mycobacteriaceae;g__Corynebacterium;s__Corynebacterium striatum	97.76	0.89	GCF_000159135.1	95	d__Bacteria;p__Actinobacteriota;c__Actinomycetia;o__Mycobacteriales;f__Mycobacteriaceae;g__Corynebacterium;s__Corynebacterium striatum	97.76	0.89	d__Bacteria;p__Actinobacteriota;c__Actinomycetia;o__Mycobacteriales;f__Mycobacteriaceae;g__Corynebacterium;s__	taxonomic classification defined by topology and ANI	topological placement and ANI have congruent species assignments	GCF_001586215.1, s__Corynebacterium simulans, 95.0, 86.75, 0.7; GCF_900092335.1, s__Corynebacterium phoceense, 95.0, 80.97, 0.39; GCF_002861385.1, s__Corynebacterium aurimucosum_C, 95.0, 80.61, 0.45; GCF_001836165.1, s__Corynebacterium sp001836165, 95.0, 80.33, 0.47; GCF_000988205.1, s__Corynebacterium minutissimum_A, 95.0, 80.31, 0.45; GCF_016889765.1, s__Corynebacterium minutissimum_B, 95.0, 80…	90.57	11	N/A	N/A
bin.138.fna	57.3497	69.32	2.84	16.67	1531048	2585	302_1	2	100	100	moderate	low	d__Bacteria	p__Firmicutes_C	c__Negativicutes	o__Acidaminococcales	f__Acidaminococcaceae	g__Phascolarctobacterium	s__Phascolarctobacterium faecium	GCF_003269275.1	95	d__Bacteria;p__Firmicutes_C;c__Negativicutes;o__Acidaminococcales;f__Acidaminococcaceae;g__Phascolarctobacterium;s__Phascolarctobacterium faecium	98.9	0.98	GCF_003269275.1	95	d__Bacteria;p__Firmicutes_C;c__Negativicutes;o__Acidaminococcales;f__Acidaminococcaceae;g__Phascolarctobacterium;s__Phascolarctobacterium faecium	98.9	0.98	d__Bacteria;p__Firmicutes_C;c__Negativicutes;o__Acidaminococcales;f__Acidaminococcaceae;g__Phascolarctobacterium;s__	taxonomic classification defined by topology and ANI	topological placement and ANI have congruent species assignments	GCA_900551745.1, s__Phascolarctobacterium sp900551745, 95.0, 93.97, 0.55; GCA_900545535.1, s__Phascolarctobacterium sp900545535, 95.0, 85.41, 0.91; GCA_900544795.1, s__Phascolarctobacterium sp900544795, 95.0, 81.92, 0.76	45.97	11	N/A	N/A
bin.140.fna	51.9006	58.95	2.14	81.82	1018858	5137	61_1	3	100	98.85	moderate	low	d__Bacteria	p__Bacteroidota	c__Bacteroidia	o__Flavobacteriales	f__Weeksellaceae	g__JABCPE02	s__	N/A	N/A	N/A	N/A	N/A	N/A	N/A	N/A	N/A	N/A	d__Bacteria;p__Bacteroidota;c__Bacteroidia;o__Flavobacteriales;f__Weeksellaceae;g__JABCPE02;s__	taxonomic novelty determined using RED	classification based on placement in class-level tree	N/A	56.89	11	0.972514	N/A
bin.141.fna	22.1458	60.34	8.54	44	569435	2491	400_3	1	NA	NA	moderate	medium	d__Bacteria	p__Proteobacteria	c__Gammaproteobacteria	o__Enterobacterales	f__Pasteurellaceae	g__Haemophilus	s__Haemophilus influenzae	GCF_001457655.1	96.9609	d__Bacteria;p__Proteobacteria;c__Gammaproteobacteria;o__Enterobacterales;f__Pasteurellaceae;g__Haemophilus;s__Haemophilus influenzae	98.8	0.88	GCF_002989035.1	96.9474	d__Bacteria;p__Proteobacteria;c__Gammaproteobacteria;o__Enterobacterales;f__Pasteurellaceae;g__Haemophilus;s__Haemophilus influenzae_F	97.38	0.88	d__Bacteria;p__Proteobacteria;c__Gammaproteobacteria;o__Enterobacterales;f__Pasteurellaceae;g__Haemophilus;s__	ANI	topological placement and ANI have incongruent species assignments	GCF_004802395.1, s__Haemophilus influenzae_E, 96.8621, 97.48, 0.86; GCF_900475885.1, s__Haemophilus aegyptius, 96.9609, 97.27, 0.88; GCF_900475755.1, s__Haemophilus influenzae_D, 95.4263, 95.59, 0.88; GCF_003493605.1, s__Haemophilus haemolyticus_J, 95.0, 92.99, 0.84; GCF_000222025.1, s__Haemophilus haemolyticus_G, 95.0, 92.77, 0.84; GCF_001276515.1, s__Haemophilus sp001276515, 95.0, 92.01, 0.88; …	46.84	11	N/A	Genome has more than 11.7% of markers with multiple hits
bin.143.fna	49.7402	61	2.59	0	6834251	1914	200_1	2	99.92	99.92	moderate	low	d__Bacteria	p__Proteobacteria	c__Gammaproteobacteria	o__Burkholderiales	f__Burkholderiaceae	g__Trinickia	s__	N/A	N/A	N/A	N/A	N/A	GCF_003390925.1	95	d__Bacteria;p__Proteobacteria;c__Gammaproteobacteria;o__Burkholderiales;f__Burkholderiaceae;g__Trinickia;s__Trinickia diaoshuihuensis	82.86	0.67	d__Bacteria;p__Proteobacteria;c__Gammaproteobacteria;o__Burkholderiales;f__Burkholderiaceae;g__Trinickia;s__	taxonomic classification defined by topology and ANI	classification based on placement in class-level tree	GCF_002879885.1, s__Trinickia dabaoshanensis, 95.0, 84.03, 0.76; GCF_003367175.1, s__Trinickia dinghuensis, 95.0, 81.29, 0.52; GCF_017315725.1, s__Trinickia sp017315725, 95.0, 80.87, 0.51; GCA_004322045.1, s__Trinickia sp004322045, 95.0, 80.62, 0.44; GCF_002879855.1, s__Trinickia soli, 95.0, 79.6, 0.46; GCF_003628145.1, s__Trinickia fusca, 95.0, 78.85, 0.31; GCF_005280735.1, s__Trinickia sp005280…	33.08	11	0.994388	Genome not assigned to closest species as it falls outside its pre-defined ANI radius
bin.148.fna	79.3659	76.86	0.08	0	676575	548274	423_1	5	99.84	97.75	substantial	low	d__Bacteria	p__Firmicutes	c__Bacilli	o__Mycoplasmatales	f__Metamycoplasmataceae	g__Metamycoplasma	s__Metamycoplasma salivarium	GCF_900660445.2	95	d__Bacteria;p__Firmicutes;c__Bacilli;o__Mycoplasmatales;f__Metamycoplasmataceae;g__Metamycoplasma;s__Metamycoplasma salivarium	98.71	0.99	GCF_900660445.2	95	d__Bacteria;p__Firmicutes;c__Bacilli;o__Mycoplasmatales;f__Metamycoplasmataceae;g__Metamycoplasma;s__Metamycoplasma salivarium	98.71	0.99	d__Bacteria;p__Firmicutes;c__Bacilli;o__Mycoplasmatales;f__Metamycoplasmataceae;g__Metamycoplasma;s__	taxonomic classification defined by topology and ANI	topological placement and ANI have congruent species assignments	GCF_003855455.1, s__Metamycoplasma struthionis, 95.0, 78.57, 0.26; GCF_004365165.1, s__Metamycoplasma hyosynoviae, 95.0, 78.54, 0.33; GCF_000702805.1, s__Metamycoplasma anseris, 95.0, 78.38, 0.29; GCF_000420105.1, s__Metamycoplasma orale, 95.0, 78.27, 0.32; GCF_003688445.1, s__Metamycoplasma subdolum, 95.0, 78.27, 0.29; GCF_900660725.1, s__Metamycoplasma arginini, 95.0, 78.11, 0.27; GCF_900660735…	75.44	4	N/A	N/A
bin.15.fna	89.9779	87.71	0	0	1928379	28721	230_2	3	99.89	97.86	substantial	none	d__Bacteria	p__Actinobacteriota	c__Actinomycetia	o__Mycobacteriales	f__Mycobacteriaceae	g__Corynebacterium	s__Corynebacterium accolens	GCF_000159115.1	95	d__Bacteria;p__Actinobacteriota;c__Actinomycetia;o__Mycobacteriales;f__Mycobacteriaceae;g__Corynebacterium;s__Corynebacterium accolens	97.4	0.98	GCF_000159115.1	95	d__Bacteria;p__Actinobacteriota;c__Actinomycetia;o__Mycobacteriales;f__Mycobacteriaceae;g__Corynebacterium;s__Corynebacterium accolens	97.4	0.98	d__Bacteria;p__Actinobacteriota;c__Actinomycetia;o__Mycobacteriales;f__Mycobacteriaceae;g__Corynebacterium;s__	taxonomic classification defined by topology and ANI	topological placement and ANI have congruent species assignments	GCF_000478175.1, s__Corynebacterium sp000478175, 95.0, 93.71, 0.97; GCF_003688935.1, s__Corynebacterium macginleyi, 95.0, 88.05, 0.89; GCF_016894265.1, s__Corynebacterium tuberculostearicum_D, 95.1108, 81.62, 0.71; GCF_013408445.1, s__Corynebacterium tuberculostearicum, 96.3332, 81.6, 0.76; GCF_000175635.1, s__Corynebacterium tuberculostearicum_C, 96.3332, 81.44, 0.75; GCA_900539985.1, s__Coryneb…	73.09	11	N/A	N/A
bin.150.fna	48.5962	51.86	1.27	80	1369808	13109	81_1	2	96.15	96.15	moderate	low	d__Bacteria	p__Bacteroidota	c__Bacteroidia	o__Bacteroidales	f__Bacteroidaceae	g__Prevotella	s__Prevotella histicola	GCF_000613925.1	95	d__Bacteria;p__Bacteroidota;c__Bacteroidia;o__Bacteroidales;f__Bacteroidaceae;g__Prevotella;s__Prevotella histicola	98.08	0.93	GCF_000613925.1	95	d__Bacteria;p__Bacteroidota;c__Bacteroidia;o__Bacteroidales;f__Bacteroidaceae;g__Prevotella;s__Prevotella histicola	98.08	0.93	d__Bacteria;p__Bacteroidota;c__Bacteroidia;o__Bacteroidales;f__Bacteroidaceae;g__Prevotella;s__	taxonomic classification defined by topology and ANI	topological placement and ANI have congruent species assignments	GCF_000144405.1, s__Prevotella melaninogenica, 95.0, 80.52, 0.42; GCF_018127925.1, s__Prevotella melaninogenica_C, 95.0, 80.51, 0.41; GCF_900187995.1, s__Prevotella jejuni, 95.0, 80.36, 0.42; GCF_018127965.1, s__Prevotella melaninogenica_B, 95.0, 80.24, 0.45; GCF_018127785.1, s__Prevotella scopos, 95.0, 80.01, 0.43; GCF_003609775.1, s__Prevotella melaninogenica_A, 95.0, 79.95, 0.44; GCF_018128065…	43.8	11	N/A	N/A
bin.152.fna	54.2352	64.82	2.68	40	1426246	2435	150_1	2	100	100	moderate	low	d__Bacteria	p__Firmicutes_A	c__Clostridia	o__Oscillospirales	f__Acutalibacteraceae	g__UBA1417	s__UBA1417 sp003531055	GCA_008681155.1	95	d__Bacteria;p__Firmicutes_A;c__Clostridia;o__Oscillospirales;f__Acutalibacteraceae;g__UBA1417;s__UBA1417 sp003531055	98.42	0.97	GCA_008681155.1	95	d__Bacteria;p__Firmicutes_A;c__Clostridia;o__Oscillospirales;f__Acutalibacteraceae;g__UBA1417;s__UBA1417 sp003531055	98.42	0.97	d__Bacteria;p__Firmicutes_A;c__Clostridia;o__Oscillospirales;f__Acutalibacteraceae;g__UBA1417;s__	taxonomic classification defined by topology and ANI	topological placement and ANI have congruent species assignments	GCA_004555625.1, s__UBA1417 sp004555625, 95.0, 79.87, 0.65; GCA_900549945.1, s__UBA1417 sp900549945, 95.0, 79.77, 0.49; GCA_900552925.1, s__UBA1417 sp900552925, 95.0, 79.33, 0.39; GCA_002305575.1, s__UBA1417 sp002305575, 95.0, 79.15, 0.52; GCA_017407665.1, s__UBA1417 sp017407665, 95.0, 78.42, 0.5; GCA_017623855.1, s__UBA1417 sp017623855, 95.0, 77.07, 0.41	53.85	11	N/A	N/A
bin.154.fna	49.0649	51.42	0.89	66.67	2051486	79997	169_0	1	NA	NA	moderate	low	d__Bacteria	p__Proteobacteria	c__Gammaproteobacteria	o__Enterobacterales	f__Enterobacteriaceae	g__Serratia	s__Serratia liquefaciens	GCF_000422085.1	95	d__Bacteria;p__Proteobacteria;c__Gammaproteobacteria;o__Enterobacterales;f__Enterobacteriaceae;g__Serratia;s__Serratia liquefaciens	98.95	0.96	GCF_000422085.1	95	d__Bacteria;p__Proteobacteria;c__Gammaproteobacteria;o__Enterobacterales;f__Enterobacteriaceae;g__Serratia;s__Serratia liquefaciens	98.95	0.96	d__Bacteria;p__Proteobacteria;c__Gammaproteobacteria;o__Enterobacterales;f__Enterobacteriaceae;g__Serratia;s__	taxonomic classification defined by topology and ANI	topological placement and ANI have congruent species assignments	GCA_012719855.1, s__Serratia liquefaciens_A, 95.0, 95.59, 0.93; GCF_008830365.1, s__Serratia proteamaculans, 95.0, 89.16, 0.89; GCF_900457075.1, s__Serratia quinivorans, 95.0, 89.15, 0.9; GCF_013337185.1, s__Serratia proteamaculans_D, 95.0, 88.93, 0.91; GCF_003591175.1, s__Serratia inhibens, 95.0, 88.02, 0.85; GCF_017832355.1, s__Serratia sp017832355, 95.0, 87.88, 0.88; GCF_018336935.1, s__Serrat…	37.45	11	N/A	N/A
bin.157.fna	38.4333	50.98	2.97	50	998370	3441	454_0	1	NA	NA	moderate	low	d__Bacteria	p__Firmicutes_A	c__Clostridia	o__Peptostreptococcales	f__Filifactoraceae	g__Peptoanaerobacter	s__	N/A	N/A	N/A	N/A	N/A	N/A	N/A	N/A	N/A	N/A	d__Bacteria;p__Firmicutes_A;c__Clostridia;o__Peptostreptococcales;f__Filifactoraceae;g__Peptoanaerobacter;s__	taxonomic classification defined by topology and ANI	classification based on placement in class-level tree	GCA_900167215.1, s__Peptoanaerobacter yurii, 95.0, 82.92, 0.91; GCA_000146855.1, s__Peptoanaerobacter margaretiae, 95.0, 82.43, 0.92; GCF_000238115.1, s__Peptoanaerobacter stomatis, 95.0, 77.32, 0.21	36.14	11	0.983699	Genome not assigned to closest species as it falls outside its pre-defined ANI radius
bin.158.fna	26.4112	57.32	7.37	66.67	5329026	9019	212_0	1	NA	NA	moderate	medium	d__Bacteria	p__Proteobacteria	c__Alphaproteobacteria	o__Rhizobiales	f__Beijerinckiaceae	g__Methylobacterium	s__Methylobacterium organophilum	GCA_003096615.1	95	d__Bacteria;p__Proteobacteria;c__Alphaproteobacteria;o__Rhizobiales;f__Beijerinckiaceae;g__Methylobacterium;s__Methylobacterium organophilum	95.54	0.75	GCA_003096615.1	95	d__Bacteria;p__Proteobacteria;c__Alphaproteobacteria;o__Rhizobiales;f__Beijerinckiaceae;g__Methylobacterium;s__Methylobacterium organophilum	95.54	0.75	d__Bacteria;p__Proteobacteria;c__Alphaproteobacteria;o__Rhizobiales;f__Beijerinckiaceae;g__Methylobacterium;s__	taxonomic classification defined by topology and ANI	topological placement and ANI have congruent species assignments	GCF_900112625.1, s__Methylobacterium sp900112625, 95.0, 92.01, 0.73; GCF_900103195.1, s__Methylobacterium sp900103195, 95.0, 89.19, 0.69; GCF_014138435.1, s__Methylobacterium fujisawaense, 95.0, 89.13, 0.69; GCF_003173735.1, s__Methylobacterium radiodurans, 95.0, 86.95, 0.63; GCF_014873335.1, s__Methylobacterium sp014873335, 95.0, 86.73, 0.67; GCF_000364445.2, s__Methylobacterium mesophilicum, 95…	38.84	11	N/A	Genome has more than 15.8% of markers with multiple hits
bin.16.fna	84.3544	95.38	3.01	62.5	2652665	15567	264_1	3	99.74	99.67	near	low	d__Bacteria	p__Actinobacteriota	c__Actinomycetia	o__Propionibacteriales	f__Propionibacteriaceae	g__Aestuariimicrobium	s__	N/A	N/A	N/A	N/A	N/A	GCF_017355265.1	95	d__Bacteria;p__Actinobacteriota;c__Actinomycetia;o__Propionibacteriales;f__Propionibacteriaceae;g__Aestuariimicrobium;s__Aestuariimicrobium sp017355265	80.29	0.51	d__Bacteria;p__Actinobacteriota;c__Actinomycetia;o__Propionibacteriales;f__Propionibacteriaceae;g__Aestuariimicrobium;s__	taxonomic classification defined by topology and ANI	classification based on placement in class-level tree	GCF_015352975.1, s__Aestuariimicrobium ganziense, 95.0, 79.58, 0.42; GCF_000421525.1, s__Aestuariimicrobium kwangyangense, 95.0, 78.88, 0.35	91.9	11	0.947746	Genome not assigned to closest species as it falls outside its pre-defined ANI radius
bin.161.fna	50.5177	56.57	1.79	66.67	1122384	2035	106_1	2	100	100	moderate	low	d__Bacteria	p__Campylobacterota	c__Campylobacteria	o__Campylobacterales	f__Campylobacteraceae	g__Campylobacter_A	s__Campylobacter_A curvus	GCF_013372125.1	95	d__Bacteria;p__Campylobacterota;c__Campylobacteria;o__Campylobacterales;f__Campylobacteraceae;g__Campylobacter_A;s__Campylobacter_A curvus	96.07	0.99	GCF_013372125.1	95	d__Bacteria;p__Campylobacterota;c__Campylobacteria;o__Campylobacterales;f__Campylobacteraceae;g__Campylobacter_A;s__Campylobacter_A curvus	96.07	0.99	d__Bacteria;p__Campylobacterota;c__Campylobacteria;o__Campylobacterales;f__Campylobacteraceae;g__Campylobacter_A;s__	taxonomic classification defined by topology and ANI	topological placement and ANI have congruent species assignments	GCF_002022005.1, s__Campylobacter_A caledonicus, 95.0, 82.69, 0.03; GCF_014253065.1, s__Campylobacter_A sp014253065, 95.0, 78.2, 0.37; GCF_000466745.1, s__Campylobacter_A concisus_B, 95.0271, 78.13, 0.33; GCF_003048835.2, s__Campylobacter_A concisus_D, 95.0092, 78.09, 0.49; GCF_002021925.1, s__Campylobacter_A pinnipediorum, 95.0, 78.01, 0.05; GCF_002913225.1, s__Campylobacter_A concisus_J, 95.0, …	38.48	11	N/A	N/A
bin.163.fna	74.9818	80.08	1.39	0	3334059	4015	312_1	2	100	100	substantial	low	d__Bacteria	p__Proteobacteria	c__Alphaproteobacteria	o__Rhizobiales	f__Xanthobacteraceae	g__Pseudolabrys	s__	N/A	N/A	N/A	N/A	N/A	GCA_009694265.1	95	d__Bacteria;p__Proteobacteria;c__Alphaproteobacteria;o__Rhizobiales;f__Xanthobacteraceae;g__Pseudolabrys;s__Pseudolabrys sp009694265	83.51	0.58	d__Bacteria;p__Proteobacteria;c__Alphaproteobacteria;o__Rhizobiales;f__Xanthobacteraceae;g__Pseudolabrys;s__	taxonomic classification defined by topology and ANI	classification based on placement in class-level tree	GCA_016185205.1, s__Pseudolabrys sp016185205, 95.0, 81.98, 0.68; GCA_903878085.1, s__Pseudolabrys sp903878085, 95.0, 81.45, 0.65; GCA_016201085.1, s__Pseudolabrys sp016201085, 95.0, 81.09, 0.55; GCA_003133345.1, s__Pseudolabrys sp003133345, 95.0, 81.04, 0.54; GCA_003152455.1, s__Pseudolabrys sp003152455, 95.0, 80.76, 0.59; GCA_903839845.1, s__Pseudolabrys sp903839845, 95.0, 80.4, 0.6; GCA_9038855…	74.64	11	0.982527	Genome not assigned to closest species as it falls outside its pre-defined ANI radius
bin.167.fna	101.012	98.56	0.04	100	2288103	143865	385_1	4	100	95	near	low	d__Bacteria	p__Proteobacteria	c__Gammaproteobacteria	o__Pseudomonadales	f__Moraxellaceae	g__Moraxella_A	s__Moraxella_A cinereus	GCA_014647715.1	95	d__Bacteria;p__Proteobacteria;c__Gammaproteobacteria;o__Pseudomonadales;f__Moraxellaceae;g__Moraxella_A;s__Moraxella_A cinereus	95.7	0.92	N/A	N/A	N/A	N/A	N/A	d__Bacteria;p__Proteobacteria;c__Gammaproteobacteria;o__Pseudomonadales;f__Moraxellaceae;g__Moraxella_A;s__	ANI	topological placement and ANI have incongruent species assignments	GCA_014647715.1, s__Moraxella_A cinereus, 95.0, 95.7, 0.92; GCF_001553955.1, s__Moraxella_A osloensis, 95.0237, 95.27, 0.93; GCF_009867135.1, s__Moraxella_A sp002478835, 95.0237, 95.17, 0.92; GCF_000379845.1, s__Moraxella_A boevrei, 95.0, 77.67, 0.19; GCF_001591265.1, s__Moraxella_A atlantae, 95.0, 77.65, 0.21; GCF_000320365.1, s__Moraxella_A macacae, 95.0, 77.48, 0.14	95.89	11	N/A	N/A
bin.170.fna	68.7105	78.38	2.3	0	1557510	3639	135_1	2	100	100	substantial	low	d__Bacteria	p__Firmicutes_A	c__Clostridia	o__Oscillospirales	f__Oscillospiraceae	g__F23-B02	s__F23-B02 sp001916715	GCA_001916715.1	95	d__Bacteria;p__Firmicutes_A;c__Clostridia;o__Oscillospirales;f__Oscillospiraceae;g__F23-B02;s__F23-B02 sp001916715	97.61	0.95	GCA_001916715.1	95	d__Bacteria;p__Firmicutes_A;c__Clostridia;o__Oscillospirales;f__Oscillospiraceae;g__F23-B02;s__F23-B02 sp001916715	97.61	0.95	d__Bacteria;p__Firmicutes_A;c__Clostridia;o__Oscillospirales;f__Oscillospiraceae;g__F23-B02;s__	taxonomic classification defined by topology and ANI	topological placement and ANI have congruent species assignments	GCA_002472405.1, s__F23-B02 sp002472405, 95.0, 94.33, 0.93; GCA_004558025.1, s__F23-B02 sp004558025, 95.0, 84.21, 0.83; GCA_900545805.1, s__F23-B02 sp900545805, 95.0, 83.85, 0.78; GCA_004553495.1, s__F23-B02 sp004553495, 95.0, 81.58, 0.62; GCA_900556535.1, s__F23-B02 sp900556535, 95.0, 81.16, 0.56; GCA_900772725.1, s__F23-B02 sp900772725, 95.0, 80.87, 0.49; GCA_900760205.1, s__F23-B02 sp900760205…	64.54	11	N/A	N/A
bin.172.fna	89.0065	89.89	0.72	50	1554433	46417	384_1	8	99.89	95.02	substantial	low	d__Bacteria	p__Proteobacteria	c__Gammaproteobacteria	o__Pseudomonadales	f__Moraxellaceae	g__Moraxella	s__Moraxella catarrhalis	GCF_001632285.1	95	d__Bacteria;p__Proteobacteria;c__Gammaproteobacteria;o__Pseudomonadales;f__Moraxellaceae;g__Moraxella;s__Moraxella catarrhalis	99.43	1	GCF_001632285.1	95	d__Bacteria;p__Proteobacteria;c__Gammaproteobacteria;o__Pseudomonadales;f__Moraxellaceae;g__Moraxella;s__Moraxella catarrhalis	99.43	1	d__Bacteria;p__Proteobacteria;c__Gammaproteobacteria;o__Pseudomonadales;f__Moraxellaceae;g__Moraxella;s__	taxonomic classification defined by topology and ANI	topological placement and ANI have congruent species assignments	GCF_001656295.1, s__Moraxella catarrhalis_C, 95.0, 90.78, 0.89; GCF_002014965.1, s__Moraxella canis, 95.0, 83.77, 0.85; GCF_001679005.1, s__Moraxella nonliquefaciens, 95.0, 81.52, 0.26; GCF_002027545.1, s__Moraxella lacunata, 95.0, 79.43, 0.19; GCF_002224245.2, s__Moraxella sp002224245, 95.0, 78.88, 0.18; GCF_000696305.2, s__Moraxella bovoculi, 95.978, 78.04, 0.18; GCF_002014855.1, s__Moraxella p…	81.37	11	N/A	N/A
bin.177.fna	93.3007	93.32	0.6	50	2029100	182818	228_1	2	99.97	99.97	near	low	d__Bacteria	p__Actinobacteriota	c__Actinomycetia	o__Mycobacteriales	f__Mycobacteriaceae	g__Corynebacterium	s__Corynebacterium dentalis	GCF_900232865.1	95	d__Bacteria;p__Actinobacteriota;c__Actinomycetia;o__Mycobacteriales;f__Mycobacteriaceae;g__Corynebacterium;s__Corynebacterium dentalis	98.11	0.94	GCF_900232865.1	95	d__Bacteria;p__Actinobacteriota;c__Actinomycetia;o__Mycobacteriales;f__Mycobacteriaceae;g__Corynebacterium;s__Corynebacterium dentalis	98.11	0.94	d__Bacteria;p__Actinobacteriota;c__Actinomycetia;o__Mycobacteriales;f__Mycobacteriaceae;g__Corynebacterium;s__	taxonomic classification defined by topology and ANI	topological placement and ANI have congruent species assignments	GCF_015351405.1, s__Corynebacterium sp015351405, 95.0, 80.89, 0.63; GCF_009026825.1, s__Corynebacterium sp009026825, 95.0, 79.2, 0.38; GCA_000525655.1, s__Corynebacterium falsenii, 95.0, 78.98, 0.37; GCF_000738175.1, s__Corynebacterium jeikeium_C, 95.0, 78.95, 0.37; GCF_014490575.1, s__Corynebacterium sp014490575, 95.0, 78.75, 0.29; GCF_000163435.1, s__Corynebacterium jeikeium, 95.0, 78.61, 0.36;…	93.13	11	N/A	N/A
bin.180.fna	99.9597	100	0.38	71.43	2215987	119256	356_0	1	NA	NA	perfect	low	d__Bacteria	p__Firmicutes_C	c__Negativicutes	o__Veillonellales	f__Veillonellaceae	g__Veillonella_A	s__Veillonella_A seminalis	GCF_003992065.1	95	d__Bacteria;p__Firmicutes_C;c__Negativicutes;o__Veillonellales;f__Veillonellaceae;g__Veillonella_A;s__Veillonella_A seminalis	99.25	0.9	GCF_003992065.1	95	d__Bacteria;p__Firmicutes_C;c__Negativicutes;o__Veillonellales;f__Veillonellaceae;g__Veillonella_A;s__Veillonella_A seminalis	99.25	0.9	d__Bacteria;p__Firmicutes_C;c__Negativicutes;o__Veillonellales;f__Veillonellaceae;g__Veillonella_A;s__	taxonomic classification defined by topology and ANI	topological placement and ANI have congruent species assignments	GCA_008679445.1, s__Veillonella_A sp000431435, 95.0, 87.21, 0.83; GCF_003992115.1, s__Veillonella_A ratti, 95.0, 87.16, 0.79; GCA_015058545.1, s__Veillonella_A sp015058545, 95.0, 86.7, 0.8; GCF_900460315.1, s__Veillonella_A criceti, 95.0, 80.78, 0.45; GCF_010093125.1, s__Veillonella_A sp010093125, 95.0, 80.55, 0.51; GCA_018364065.1, s__Veillonella_A sp018364065, 95.0, 79.57, 0.36; GCA_900545795.1…	92.83	11	N/A	N/A
bin.183.fna	88.4963	90.47	1.01	100	1617406	10780	415_1	2	100	100	near	low	d__Bacteria	p__Firmicutes_A	c__Clostridia	o__Oscillospirales	f__Acutalibacteraceae	g__Eubacterium_R	s__Eubacterium_R sp000436835	GCA_000436835.1	95	d__Bacteria;p__Firmicutes_A;c__Clostridia;o__Oscillospirales;f__Acutalibacteraceae;g__Eubacterium_R;s__Eubacterium_R sp000436835	98.36	0.96	GCA_000436835.1	95	d__Bacteria;p__Firmicutes_A;c__Clostridia;o__Oscillospirales;f__Acutalibacteraceae;g__Eubacterium_R;s__Eubacterium_R sp000436835	98.36	0.96	d__Bacteria;p__Firmicutes_A;c__Clostridia;o__Oscillospirales;f__Acutalibacteraceae;g__Eubacterium_R;s__	taxonomic classification defined by topology and ANI	topological placement and ANI have congruent species assignments	GCA_000434995.1, s__Eubacterium_R sp000434995, 95.0, 83.04, 0.79; GCA_900540235.1, s__Eubacterium_R sp900540235, 95.0, 82.17, 0.76; GCA_900767025.1, s__Eubacterium_R sp900767025, 95.0, 78.17, 0.39; GCA_900539325.1, s__Eubacterium_R sp900539325, 95.0, 78.15, 0.32; GCA_900544515.1, s__Eubacterium_R sp900544515, 95.0, 78.05, 0.28; GCA_014799585.1, s__Eubacterium_R sp014799585, 95.0, 78.0, 0.23; GCA_…	68.29	11	N/A	N/A
bin.184.fna	31.5303	56.63	6.49	85.19	1377202	3528	230_1	2	99.77	99.77	moderate	medium	d__Bacteria	p__Actinobacteriota	c__Actinomycetia	o__Mycobacteriales	f__Mycobacteriaceae	g__Corynebacterium	s__Corynebacterium accolens	GCF_000159115.1	95	d__Bacteria;p__Actinobacteriota;c__Actinomycetia;o__Mycobacteriales;f__Mycobacteriaceae;g__Corynebacterium;s__Corynebacterium accolens	96.8	0.96	N/A	N/A	N/A	N/A	N/A	d__Bacteria;p__Actinobacteriota;c__Actinomycetia;o__Mycobacteriales;f__Mycobacteriaceae;g__Corynebacterium;s__	ANI	topological placement and ANI have incongruent species assignments	GCF_000159115.1, s__Corynebacterium accolens, 95.0, 96.8, 0.96; GCF_000478175.1, s__Corynebacterium sp000478175, 95.0, 93.4, 0.93; GCF_003688935.1, s__Corynebacterium macginleyi, 95.0, 87.51, 0.89; GCF_016894265.1, s__Corynebacterium tuberculostearicum_D, 95.1108, 81.35, 0.73; GCF_013408445.1, s__Corynebacterium tuberculostearicum, 96.3332, 81.34, 0.72; GCF_016127015.1, s__Corynebacterium aurimuc…	44.06	11	N/A	N/A
bin.185.fna	52.2505	64.09	2.61	16.67	1744433	2824	52_2	1	NA	NA	moderate	low	d__Bacteria	p__Bacteroidota	c__Bacteroidia	o__Bacteroidales	f__Tannerellaceae	g__Tannerella	s__Tannerella forsythia	GCF_001006485.1	95	d__Bacteria;p__Bacteroidota;c__Bacteroidia;o__Bacteroidales;f__Tannerellaceae;g__Tannerella;s__Tannerella forsythia	99.36	0.99	GCF_001006485.1	95	d__Bacteria;p__Bacteroidota;c__Bacteroidia;o__Bacteroidales;f__Tannerellaceae;g__Tannerella;s__Tannerella forsythia	99.36	0.99	d__Bacteria;p__Bacteroidota;c__Bacteroidia;o__Bacteroidales;f__Tannerellaceae;g__Tannerella;s__	taxonomic classification defined by topology and ANI	topological placement and ANI have congruent species assignments	GCF_003860135.1, s__Tannerella forsythia_A, 95.0, 87.54, 0.91; GCF_003033925.1, s__Tannerella sp003033925, 95.0, 76.36, 0.05; GCA_002890585.1, s__Tannerella sp002890585, 95.0, 74.94, 0.06	43.41	11	N/A	N/A
bin.186.fna	41.875	52.81	2.55	25	1584358	17988	40_1	1	NA	NA	moderate	low	d__Bacteria	p__Firmicutes_A	c__Clostridia	o__Lachnospirales	f__Lachnospiraceae	g__Lachnoanaerobaculum	s__Lachnoanaerobaculum umeaense	GCF_003589745.1	95	d__Bacteria;p__Firmicutes_A;c__Clostridia;o__Lachnospirales;f__Lachnospiraceae;g__Lachnoanaerobaculum;s__Lachnoanaerobaculum umeaense	98.45	0.86	GCF_003589745.1	95	d__Bacteria;p__Firmicutes_A;c__Clostridia;o__Lachnospirales;f__Lachnospiraceae;g__Lachnoanaerobaculum;s__Lachnoanaerobaculum umeaense	98.45	0.86	d__Bacteria;p__Firmicutes_A;c__Clostridia;o__Lachnospirales;f__Lachnospiraceae;g__Lachnoanaerobaculum;s__	taxonomic classification defined by topology and ANI	topological placement and ANI have congruent species assignments	GCF_000287675.1, s__Lachnoanaerobaculum sp000287675, 95.0, 84.07, 0.69; GCF_003862475.1, s__Lachnoanaerobaculum gingivalis, 95.0, 83.98, 0.71; GCF_000296385.1, s__Lachnoanaerobaculum sp000296385, 95.0, 83.92, 0.69; GCA_000209465.1, s__Lachnoanaerobaculum sp000209465, 95.0, 82.22, 0.66; GCF_000185385.1, s__Lachnoanaerobaculum saburreum, 95.0, 81.04, 0.62; GCF_003862485.1, s__Lachnoanaerobaculum or…	35.23	11	N/A	N/A
bin.188.fna	97.9722	98.39	0.62	0	8274365	183848	203_1	2	99.99	99.99	near	low	d__Bacteria	p__Proteobacteria	c__Gammaproteobacteria	o__Burkholderiales	f__Burkholderiaceae	g__Burkholderia	s__Burkholderia contaminans	GCF_000987075.1	95	d__Bacteria;p__Proteobacteria;c__Gammaproteobacteria;o__Burkholderiales;f__Burkholderiaceae;g__Burkholderia;s__Burkholderia contaminans	98.44	0.89	GCF_000987075.1	95	d__Bacteria;p__Proteobacteria;c__Gammaproteobacteria;o__Burkholderiales;f__Burkholderiaceae;g__Burkholderia;s__Burkholderia contaminans	98.44	0.89	d__Bacteria;p__Proteobacteria;c__Gammaproteobacteria;o__Burkholderiales;f__Burkholderiaceae;g__Burkholderia;s__	taxonomic classification defined by topology and ANI	topological placement and ANI have congruent species assignments	GCF_000012945.1, s__Burkholderia lata, 95.0, 94.55, 0.79; GCF_902499335.1, s__Burkholderia lata_B, 95.0, 94.32, 0.81; GCF_902833045.1, s__Burkholderia sp902833045, 95.0, 94.05, 0.8; GCF_002099195.1, s__Burkholderia puraquae, 95.0, 94.02, 0.82; GCF_902499175.1, s__Burkholderia aenigmatica, 95.0, 93.87, 0.75; GCF_011605345.1, s__Burkholderia sp011605345, 95.0, 93.29, 0.79; GCF_001411495.1, s__Burkh…	90.05	11	N/A	N/A
bin.189.fna	54.811	52.86	0	0	1841358	6338	132_1	2	100	100	moderate	none	d__Bacteria	p__Firmicutes_A	c__Clostridia	o__Oscillospirales	f__Ruminococcaceae	g__Gemmiger	s__Gemmiger sp900539695	GCA_900539695.1	95	d__Bacteria;p__Firmicutes_A;c__Clostridia;o__Oscillospirales;f__Ruminococcaceae;g__Gemmiger;s__Gemmiger sp900539695	97.67	0.82	GCA_900539695.1	95	d__Bacteria;p__Firmicutes_A;c__Clostridia;o__Oscillospirales;f__Ruminococcaceae;g__Gemmiger;s__Gemmiger sp900539695	97.67	0.82	d__Bacteria;p__Firmicutes_A;c__Clostridia;o__Oscillospirales;f__Ruminococcaceae;g__Gemmiger;s__	taxonomic classification defined by topology and ANI	topological placement and ANI have congruent species assignments	GCA_004554775.1, s__Gemmiger variabilis_B, 95.0, 87.78, 0.82; GCF_900167555.1, s__Gemmiger formicilis, 95.0, 82.92, 0.62; GCF_018784445.1, s__Gemmiger sp900540775, 95.0, 82.56, 0.68; GCA_900540595.1, s__Gemmiger sp900540595, 95.0, 81.71, 0.64; GCA_900554145.1, s__Gemmiger sp900554145, 95.0, 81.4, 0.55; GCA_900556255.1, s__Gemmiger sp900556255, 95.0, 81.1, 0.44; GCA_003343905.1, s__Gemmiger variab…	50.18	11	N/A	N/A
bin.19.fna	10.143	51.33	9.72	69.57	2240670	1591	26_3	1	NA	NA	moderate	medium	d__Bacteria	p__Bacteroidota	c__Bacteroidia	o__Flavobacteriales	f__Flavobacteriaceae	g__Capnocytophaga	s__	N/A	N/A	N/A	N/A	N/A	GCF_003054025.1	95	d__Bacteria;p__Bacteroidota;c__Bacteroidia;o__Flavobacteriales;f__Flavobacteriaceae;g__Capnocytophaga;s__Capnocytophaga leadbetteri	93.55	0.74	d__Bacteria;p__Bacteroidota;c__Bacteroidia;o__Flavobacteriales;f__Flavobacteriaceae;g__Capnocytophaga;s__	taxonomic classification defined by topology and ANI	classification based on placement in class-level tree	GCF_900446695.1, s__Capnocytophaga sputigena, 95.0, 83.39, 0.46; GCF_002209445.1, s__Capnocytophaga endodontalis, 95.0, 82.57, 0.43; GCF_002999135.1, s__Capnocytophaga sp002999135, 95.0, 82.42, 0.4; GCF_017565765.1, s__Capnocytophaga bilenii, 95.0, 81.84, 0.41; GCF_000466425.1, s__Capnocytophaga sp000466425, 95.0, 81.77, 0.19; GCF_000827555.1, s__Capnocytophaga canis, 95.0, 80.49, 0.1; GCF_000174…	39.1	11	0.993271	Genome not assigned to closest species as it falls outside its pre-defined ANI radius;Genome has more than 18.3% of markers with multiple hits
bin.190.fna	19.046	51.72	6.74	3.7	753304	2839	406_1	1	NA	NA	moderate	medium	d__Bacteria	p__Firmicutes	c__Bacilli	o__Lactobacillales	f__Aerococcaceae	g__Granulicatella	s__Granulicatella sp001071995	GCF_001071995.1	95	d__Bacteria;p__Firmicutes;c__Bacilli;o__Lactobacillales;f__Aerococcaceae;g__Granulicatella;s__Granulicatella sp001071995	95.77	0.93	GCA_001058355.1	95	d__Bacteria;p__Firmicutes;c__Bacilli;o__Lactobacillales;f__Aerococcaceae;g__Granulicatella;s__Granulicatella sp001058355	95.62	0.85	d__Bacteria;p__Firmicutes;c__Bacilli;o__Lactobacillales;f__Aerococcaceae;g__Granulicatella;s__	ANI	topological placement and ANI have incongruent species assignments	GCA_018364485.1, s__Granulicatella adiacens_A, 95.0, 95.44, 0.9; GCA_015264885.1, s__Granulicatella sp015264885, 95.0, 94.82, 0.75; GCA_900551535.1, s__Granulicatella sp900551535, 95.0, 94.27, 0.81; GCF_000160675.1, s__Granulicatella adiacens, 95.0, 89.63, 0.94; GCA_905371865.1, s__Granulicatella sp905371865, 95.0, 88.55, 0.8; GCF_000162475.2, s__Granulicatella elegans, 95.0, 81.26, 0.5; GCF_9001…	31.63	11	N/A	Genome has more than 15.0% of markers with multiple hits
bin.2.fna	29.8973	52.62	5.62	80	679713	4599	426_0	1	NA	NA	moderate	medium	d__Bacteria	p__Fusobacteriota	c__Fusobacteriia	o__Fusobacteriales	f__Leptotrichiaceae	g__	s__	N/A	N/A	N/A	N/A	N/A	N/A	N/A	N/A	N/A	N/A	d__Bacteria;p__Fusobacteriota;c__Fusobacteriia;o__Fusobacteriales;f__Leptotrichiaceae;g__;s__	taxonomic novelty determined using RED	classification based on placement in class-level tree	N/A	46.98	11	0.851943	N/A
bin.20.fna	68.9983	82.01	3.14	30	2286250	2470	114_1	2	100	100	substantial	low	d__Bacteria	p__Actinobacteriota	c__Coriobacteriia	o__Coriobacteriales	f__Atopobiaceae	g__Olsenella_F	s__Olsenella_F sp001189515	GCF_001189515.2	95	d__Bacteria;p__Actinobacteriota;c__Coriobacteriia;o__Coriobacteriales;f__Atopobiaceae;g__Olsenella_F;s__Olsenella_F sp001189515	97.34	0.94	GCF_001189515.2	95	d__Bacteria;p__Actinobacteriota;c__Coriobacteriia;o__Coriobacteriales;f__Atopobiaceae;g__Olsenella_F;s__Olsenella_F sp001189515	97.34	0.94	d__Bacteria;p__Actinobacteriota;c__Coriobacteriia;o__Coriobacteriales;f__Atopobiaceae;g__Olsenella_F;s__	taxonomic classification defined by topology and ANI	topological placement and ANI have congruent species assignments	GCF_000468755.1, s__Olsenella_F profusa_A, 95.0, 78.91, 0.4; GCF_001457795.1, s__Olsenella_F massiliensis, 95.0, 78.8, 0.34; GCA_900316105.1, s__Olsenella_F sp900316105, 95.0, 78.17, 0.29	61.54	11	N/A	N/A
bin.200.fna	95.3924	97.72	1.03	25	2181623	107117	316_2	2	100	100	near	low	d__Bacteria	p__Firmicutes_A	c__Clostridia	o__Lachnospirales	f__Lachnospiraceae	g__Shuttleworthia	s__Shuttleworthia satelles	GCF_000160115.1	95	d__Bacteria;p__Firmicutes_A;c__Clostridia;o__Lachnospirales;f__Lachnospiraceae;g__Shuttleworthia;s__Shuttleworthia satelles	97.89	0.87	GCF_000160115.1	95	d__Bacteria;p__Firmicutes_A;c__Clostridia;o__Lachnospirales;f__Lachnospiraceae;g__Shuttleworthia;s__Shuttleworthia satelles	97.89	0.87	d__Bacteria;p__Firmicutes_A;c__Clostridia;o__Lachnospirales;f__Lachnospiraceae;g__;s__	taxonomic classification defined by topology and ANI	topological placement and ANI have congruent species assignments	N/A	95.91	11	N/A	N/A
bin.202.fna	67.422	86.75	4.8	57.89	1653606	4860	46_1	2	100	100	substantial	low	d__Bacteria	p__Actinobacteriota	c__Actinomycetia	o__Actinomycetales	f__Actinomycetaceae	g__Varibaculum	s__Varibaculum cambriense	GCF_000420065.1	95	d__Bacteria;p__Actinobacteriota;c__Actinomycetia;o__Actinomycetales;f__Actinomycetaceae;g__Varibaculum;s__Varibaculum cambriense	98.67	0.96	GCF_000420065.1	95	d__Bacteria;p__Actinobacteriota;c__Actinomycetia;o__Actinomycetales;f__Actinomycetaceae;g__Varibaculum;s__Varibaculum cambriense	98.67	0.96	d__Bacteria;p__Actinobacteriota;c__Actinomycetia;o__Actinomycetales;f__Actinomycetaceae;g__Varibaculum;s__	taxonomic classification defined by topology and ANI	topological placement and ANI have congruent species assignments	GCF_002848005.1, s__Varibaculum cambriense_B, 95.0, 92.03, 0.94; GCA_000508625.1, s__Varibaculum cambriense_A, 95.0, 87.3, 0.93; GCF_900106855.1, s__Varibaculum massiliense, 95.0, 85.36, 0.87; GCA_905332515.2, s__Varibaculum sp905332515, 95.0, 83.98, 0.83; GCF_900604285.1, s__Varibaculum vaginae, 95.0, 82.85, 0.75; GCA_900120415.1, s__Varibaculum timonense_A, 95.0, 80.96, 0.61	74.74	11	N/A	N/A
bin.203.fna	79.7321	86.57	1.91	33.33	1961373	11319	42_1	2	99.86	99.86	substantial	low	d__Bacteria	p__Firmicutes_A	c__Clostridia	o__Lachnospirales	f__Lachnospiraceae	g__Lachnoanaerobaculum	s__Lachnoanaerobaculum orale	GCF_003862485.1	95	d__Bacteria;p__Firmicutes_A;c__Clostridia;o__Lachnospirales;f__Lachnospiraceae;g__Lachnoanaerobaculum;s__Lachnoanaerobaculum orale	95.83	0.88	GCF_003862485.1	95	d__Bacteria;p__Firmicutes_A;c__Clostridia;o__Lachnospirales;f__Lachnospiraceae;g__Lachnoanaerobaculum;s__Lachnoanaerobaculum orale	95.83	0.88	d__Bacteria;p__Firmicutes_A;c__Clostridia;o__Lachnospirales;f__Lachnospiraceae;g__Lachnoanaerobaculum;s__	taxonomic classification defined by topology and ANI	topological placement and ANI have congruent species assignments	GCF_000185385.1, s__Lachnoanaerobaculum saburreum, 95.0, 86.74, 0.8; GCF_000287675.1, s__Lachnoanaerobaculum sp000287675, 95.0, 83.72, 0.74; GCF_003862475.1, s__Lachnoanaerobaculum gingivalis, 95.0, 83.49, 0.73; GCF_000296385.1, s__Lachnoanaerobaculum sp000296385, 95.0, 83.42, 0.72; GCF_003589745.1, s__Lachnoanaerobaculum umeaense, 95.0, 81.87, 0.68; GCA_000209465.1, s__Lachnoanaerobaculum sp0002…	58.86	11	N/A	N/A
bin.204.fna	78.2318	78.02	0.48	50	3026985	44732	265_1	3	99.65	99.65	substantial	low	d__Bacteria	p__Actinobacteriota	c__Actinomycetia	o__Actinomycetales	f__Brevibacteriaceae	g__Brevibacterium	s__Brevibacterium sp018137945	GCF_018137945.1	95	d__Bacteria;p__Actinobacteriota;c__Actinomycetia;o__Actinomycetales;f__Brevibacteriaceae;g__Brevibacterium;s__Brevibacterium sp018137945	98.26	0.97	GCF_018137945.1	95	d__Bacteria;p__Actinobacteriota;c__Actinomycetia;o__Actinomycetales;f__Brevibacteriaceae;g__Brevibacterium;s__Brevibacterium sp018137945	98.26	0.97	d__Bacteria;p__Actinobacteriota;c__Actinomycetia;o__Actinomycetales;f__Brevibacteriaceae;g__Brevibacterium;s__	taxonomic classification defined by topology and ANI	topological placement and ANI have congruent species assignments	GCF_006489205.1, s__Brevibacterium sp006489205, 95.0, 95.07, 0.94; GCF_900169275.1, s__Brevibacterium casei, 95.0, 86.78, 0.87; GCF_003315415.1, s__Brevibacterium celere_A, 95.0, 82.63, 0.68; GCF_013623835.1, s__Brevibacterium oceani, 95.0, 82.1, 0.69; GCF_011617245.1, s__Brevibacterium sp011617245, 95.0, 82.03, 0.71; GCA_019117545.1, s__Brevibacterium intestinavium, 95.0, 81.65, 0.61; GCF_012844…	66.14	11	N/A	N/A
bin.205.fna	47.2125	79.04	8.24	90.48	1907131	5418	138_1	2	100	100	substantial	medium	d__Bacteria	p__Firmicutes_A	c__Clostridia	o__Oscillospirales	f__Oscillospiraceae	g__CAG-103	s__CAG-103 sp900317855	GCA_900317855.1	95	d__Bacteria;p__Firmicutes_A;c__Clostridia;o__Oscillospirales;f__Oscillospiraceae;g__CAG-103;s__CAG-103 sp900317855	95.07	0.79	N/A	N/A	N/A	N/A	N/A	d__Bacteria;p__Firmicutes_A;c__Clostridia;o__Oscillospirales;f__Oscillospiraceae;g__CAG-103;s__	ANI	topological placement and ANI have incongruent species assignments	GCA_900317855.1, s__CAG-103 sp900317855, 95.0, 95.07, 0.79; GCA_900757655.1, s__CAG-103 sp900757655, 95.0, 94.33, 0.79; GCA_000432375.1, s__CAG-103 sp000432375, 95.0, 93.7, 0.77; GCA_900543625.1, s__CAG-103 sp900543625, 95.0, 90.28, 0.82; GCA_018265835.1, s__CAG-103 sp018265835, 95.0, 80.56, 0.5; GCA_004556965.1, s__CAG-103 sp004556965, 95.0, 80.51, 0.51; GCA_902760845.1, s__CAG-103 sp902760845, …	53.79	11	N/A	Genome has more than 11.7% of markers with multiple hits
bin.208.fna	48.3885	67.76	4.82	76.92	2137993	8747	317_2	1	NA	NA	moderate	low	d__Bacteria	p__Firmicutes_A	c__Clostridia	o__Lachnospirales	f__Lachnospiraceae	g__Oribacterium	s__	N/A	N/A	N/A	N/A	N/A	GCF_014202695.1	95	d__Bacteria;p__Firmicutes_A;c__Clostridia;o__Lachnospirales;f__Lachnospiraceae;g__Oribacterium;s__Oribacterium sinus	94.59	0.88	d__Bacteria;p__Firmicutes_A;c__Clostridia;o__Lachnospirales;f__Lachnospiraceae;g__Oribacterium;s__	taxonomic classification defined by topology and ANI	classification based on placement in class-level tree	GCF_000238075.1, s__Oribacterium asaccharolyticum, 95.0, 81.15, 0.37; GCF_000238055.2, s__Oribacterium parvum, 95.0, 80.98, 0.36; GCF_013394775.1, s__Oribacterium sp013394775, 95.0, 78.52, 0.06; GCA_015258095.1, s__Oribacterium sp015258095, 95.0, 78.5, 0.21; GCF_000160135.1, s__Oribacterium sp000160135, 95.0, 77.72, 0.04; GCA_004554245.1, s__Oribacterium sp004554245, 95.0, 77.13, 0.04; GCA_900772…	48.49	11	0.997372	Genome not assigned to closest species as it falls outside its pre-defined ANI radius
bin.209.fna	59.0085	56.86	0	0	987953	15833	62_2	2	99.87	99.87	moderate	none	d__Bacteria	p__Bacteroidota	c__Bacteroidia	o__Flavobacteriales	f__Weeksellaceae	g__Bergeyella_A	s__	N/A	N/A	N/A	N/A	N/A	GCF_003614945.1	95	d__Bacteria;p__Bacteroidota;c__Bacteroidia;o__Flavobacteriales;f__Weeksellaceae;g__Bergeyella_A;s__Bergeyella_A cardium	79.07	0.16	d__Bacteria;p__Bacteroidota;c__Bacteroidia;o__Flavobacteriales;f__Weeksellaceae;g__Bergeyella_A;s__	taxonomic classification defined by topology and ANI	classification based on placement in class-level tree	GCA_002484105.1, s__Bergeyella_A sp002484105, 95.0, 78.25, 0.08	56.47	11	0.968793	N/A
bin.21.fna	94.6625	100	1.61	0	1854703	211397	109_1	2	100	100	perfect	low	d__Bacteria	p__Actinobacteriota	c__Coriobacteriia	o__Coriobacteriales	f__Atopobiaceae	g__Olegusella	s__Olegusella massiliensis	GCF_900078545.1	95	d__Bacteria;p__Actinobacteriota;c__Coriobacteriia;o__Coriobacteriales;f__Atopobiaceae;g__Olegusella;s__Olegusella massiliensis	98.29	0.88	GCF_900078545.1	95	d__Bacteria;p__Actinobacteriota;c__Coriobacteriia;o__Coriobacteriales;f__Atopobiaceae;g__Olegusella;s__Olegusella massiliensis	98.29	0.88	d__Bacteria;p__Actinobacteriota;c__Coriobacteriia;o__Coriobacteriales;f__Atopobiaceae;g__Olegusella;s__	taxonomic classification defined by topology and ANI	topological placement and ANI have congruent species assignments	GCF_000466405.1, s__Olegusella sp000466405, 95.0, 89.34, 0.77; GCA_900314685.1, s__Olegusella sp900314685, 95.0, 77.55, 0.08; GCA_900315165.1, s__Olegusella sp900315165, 95.0, 77.28, 0.09; GCA_002407925.1, s__Olegusella sp002407925, 95.0, 76.37, 0.08	93.57	11	N/A	N/A
bin.210.fna	82.7432	86.13	1.32	78.95	1794829	18556	381_1	7	99.86	97.64	substantial	low	d__Bacteria	p__Proteobacteria	c__Gammaproteobacteria	o__Pseudomonadales	f__Moraxellaceae	g__Moraxella	s__Moraxella nonliquefaciens	GCF_001679005.1	95	d__Bacteria;p__Proteobacteria;c__Gammaproteobacteria;o__Pseudomonadales;f__Moraxellaceae;g__Moraxella;s__Moraxella nonliquefaciens	98.28	0.95	GCF_001679005.1	95	d__Bacteria;p__Proteobacteria;c__Gammaproteobacteria;o__Pseudomonadales;f__Moraxellaceae;g__Moraxella;s__Moraxella nonliquefaciens	98.28	0.95	d__Bacteria;p__Proteobacteria;c__Gammaproteobacteria;o__Pseudomonadales;f__Moraxellaceae;g__Moraxella;s__	taxonomic classification defined by topology and ANI	topological placement and ANI have congruent species assignments	GCF_002027545.1, s__Moraxella lacunata, 95.0, 87.23, 0.85; GCF_000426885.1, s__Moraxella caprae, 95.6695, 84.06, 0.85; GCF_002014975.1, s__Moraxella bovis, 95.6695, 83.99, 0.84; GCF_900453205.1, s__Moraxella lacunata_B, 95.0, 83.98, 0.84; GCF_002027555.1, s__Moraxella equi, 95.0, 83.91, 0.8; GCF_001632285.1, s__Moraxella catarrhalis, 95.0, 81.5, 0.25; GCF_001656295.1, s__Moraxella catarrhalis_C, …	75.02	11	N/A	N/A
bin.211.fna	56.4559	61.56	1.68	66.67	2087578	18606	34_1	2	99.11	99.11	moderate	low	d__Bacteria	p__Firmicutes_A	c__Clostridia	o__Lachnospirales	f__Lachnospiraceae	g__Catonella	s__	N/A	N/A	N/A	N/A	N/A	GCF_000160035.2	95	d__Bacteria;p__Firmicutes_A;c__Clostridia;o__Lachnospirales;f__Lachnospiraceae;g__Catonella;s__Catonella morbi	87.21	0.72	d__Bacteria;p__Firmicutes_A;c__Clostridia;o__Lachnospirales;f__Lachnospiraceae;g__Catonella;s__	taxonomic classification defined by topology and ANI	classification based on placement in class-level tree	GCF_016651435.1, s__Catonella massiliensis, 95.0, 80.45, 0.5; GCA_902796595.1, s__Catonella sp902796595, 95.0, 76.57, 0.05; GCA_902783375.1, s__Catonella sp902783375, 95.0, 76.34, 0.02; GCA_900314885.1, s__Catonella sp900314885, 95.0, 76.1, 0.04	62.27	11	0.986019	Genome not assigned to closest species as it falls outside its pre-defined ANI radius
bin.215.fna	38.4483	55.26	3.61	13.33	1333985	2595	259_0	1	NA	NA	moderate	low	d__Bacteria	p__Actinobacteriota	c__Actinomycetia	o__Actinomycetales	f__Bifidobacteriaceae	g__Bifidobacterium	s__Bifidobacterium dentium	GCF_001042595.1	95	d__Bacteria;p__Actinobacteriota;c__Actinomycetia;o__Actinomycetales;f__Bifidobacteriaceae;g__Bifidobacterium;s__Bifidobacterium dentium	98.94	0.9	GCF_001042595.1	95	d__Bacteria;p__Actinobacteriota;c__Actinomycetia;o__Actinomycetales;f__Bifidobacteriaceae;g__Bifidobacterium;s__Bifidobacterium dentium	98.94	0.9	d__Bacteria;p__Actinobacteriota;c__Actinomycetia;o__Actinomycetales;f__Bifidobacteriaceae;g__Bifidobacterium;s__	taxonomic classification defined by topology and ANI	topological placement and ANI have congruent species assignments	GCF_000522505.1, s__Bifidobacterium moukalabense, 95.0, 89.04, 0.9; GCF_000010425.1, s__Bifidobacterium adolescentis, 95.0, 83.08, 0.67; GCF_001025195.1, s__Bifidobacterium catenulatum, 96.3948, 82.26, 0.64; GCF_000770925.1, s__Bifidobacterium ruminantium, 95.0, 82.06, 0.65; GCF_001042615.1, s__Bifidobacterium kashiwanohense, 96.3948, 81.79, 0.67; GCF_001025215.1, s__Bifidobacterium pseudocatenul…	36.06	11	N/A	N/A
bin.216.fna	98.5525	96.82	0	0	1595435	231791	133_0	1	NA	NA	near	none	d__Bacteria	p__Firmicutes	c__Bacilli	o__RFN20	f__CAG-288	g__Enterosoma	s__	N/A	N/A	N/A	N/A	N/A	N/A	N/A	N/A	N/A	N/A	d__Bacteria;p__Firmicutes;c__Bacilli;o__RFN20;f__CAG-288;g__Enterosoma;s__	ANI	classification based on placement in class-level tree	GCA_002404835.1, s__Enterosoma sp002404835, 95.0, 77.16, 0.03; GCA_902771745.1, s__Enterosoma sp902771745, 95.0, 76.89, 0.09; GCA_900763245.1, s__Enterosoma sp900763245, 95.0, 76.76, 0.12; GCA_900316035.1, s__Enterosoma sp900316035, 95.0, 76.73, 0.13; GCA_900539865.1, s__Enterosoma sp900539865, 95.0, 76.72, 0.07; GCA_017470005.1, s__Enterosoma sp017470005, 95.0, 76.58, 0.05; GCA_002297045.1, s__E…	86.48	11	0.950608	N/A
bin.219.fna	24.8495	51.44	6.9	100	1484008	8297	238_0	1	NA	NA	moderate	medium	d__Bacteria	p__Actinobacteriota	c__Actinomycetia	o__Actinomycetales	f__Micrococcaceae	g__Rothia	s__Rothia mucilaginosa_A	GCF_001061665.1	95	d__Bacteria;p__Actinobacteriota;c__Actinomycetia;o__Actinomycetales;f__Micrococcaceae;g__Rothia;s__Rothia mucilaginosa_A	97.18	0.92	GCF_001061665.1	95	d__Bacteria;p__Actinobacteriota;c__Actinomycetia;o__Actinomycetales;f__Micrococcaceae;g__Rothia;s__Rothia mucilaginosa_A	97.18	0.92	d__Bacteria;p__Actinobacteriota;c__Actinomycetia;o__Actinomycetales;f__Micrococcaceae;g__Rothia;s__	taxonomic classification defined by topology and ANI	topological placement and ANI have congruent species assignments	GCF_901875305.1, s__Rothia sp902373285, 95.0, 90.91, 0.91; GCF_001808955.1, s__Rothia sp001808955, 95.0, 88.24, 0.84; GCF_000175615.1, s__Rothia mucilaginosa, 95.0, 87.49, 0.85; GCA_015265375.1, s__Rothia sp015265375, 95.0, 87.21, 0.79; GCF_001548235.1, s__Rothia mucilaginosa_B, 95.0, 87.07, 0.84; GCA_002355935.1, s__Rothia aeria, 95.0, 77.85, 0.3; GCF_004569295.1, s__Rothia nasimurium_B, 95.0, 7…	38.01	11	N/A	N/A
bin.220.fna	45.5121	58.53	2.97	16.13	4438666	40376	181_0	1	NA	NA	moderate	low	d__Bacteria	p__Actinobacteriota	c__Actinomycetia	o__Mycobacteriales	f__Mycobacteriaceae	g__Mycobacterium	s__Mycobacterium intracellulare	GCF_000277125.1	95	d__Bacteria;p__Actinobacteriota;c__Actinomycetia;o__Mycobacteriales;f__Mycobacteriaceae;g__Mycobacterium;s__Mycobacterium intracellulare	96.68	0.82	GCF_000277125.1	95	d__Bacteria;p__Actinobacteriota;c__Actinomycetia;o__Mycobacteriales;f__Mycobacteriaceae;g__Mycobacterium;s__Mycobacterium intracellulare	96.68	0.82	d__Bacteria;p__Actinobacteriota;c__Actinomycetia;o__Mycobacteriales;f__Mycobacteriaceae;g__Mycobacterium;s__	taxonomic classification defined by topology and ANI	topological placement and ANI have congruent species assignments	GCF_010731675.1, s__Mycobacterium marseillense, 95.0, 93.59, 0.83; GCF_001667315.1, s__Mycobacterium sp001667315, 95.0, 90.27, 0.77; GCA_004298145.1, s__Mycobacterium sp004298145, 95.0, 89.32, 0.72; GCF_009741445.1, s__Mycobacterium avium, 96.9043, 87.03, 0.71; GCF_001665835.1, s__Mycobacterium colombiense_A, 95.0, 86.92, 0.75; GCF_001953985.1, s__Mycobacterium colombiense_B, 95.0, 86.9, 0.76; GC…	43.11	11	N/A	N/A
bin.222.fna	96.9425	97.32	0.67	100	2094391	35634	353_1	4	97.75	97.6	near	low	d__Bacteria	p__Firmicutes_A	c__Clostridia	o__Oscillospirales	f__Acutalibacteraceae	g__Ruminococcus_E	s__Ruminococcus_E sp003526955	GCF_014288065.1	95	d__Bacteria;p__Firmicutes_A;c__Clostridia;o__Oscillospirales;f__Acutalibacteraceae;g__Ruminococcus_E;s__Ruminococcus_E sp003526955	98	0.88	GCF_014288065.1	95	d__Bacteria;p__Firmicutes_A;c__Clostridia;o__Oscillospirales;f__Acutalibacteraceae;g__Ruminococcus_E;s__Ruminococcus_E sp003526955	98	0.88	d__Bacteria;p__Firmicutes_A;c__Clostridia;o__Oscillospirales;f__Acutalibacteraceae;g__Ruminococcus_E;s__	taxonomic classification defined by topology and ANI	topological placement and ANI have congruent species assignments	GCF_003438075.1, s__Ruminococcus_E sp003438075, 95.0, 90.38, 0.83; GCA_900755995.1, s__Ruminococcus_E sp900755995, 95.0, 82.12, 0.55; GCF_002834225.1, s__Ruminococcus_E bromii, 95.0, 80.14, 0.4; GCF_002834235.1, s__Ruminococcus_E bromii_B, 95.0, 80.09, 0.4; GCA_905215855.1, s__Ruminococcus_E sp905215855, 95.0, 79.9, 0.4; GCA_902771755.1, s__Ruminococcus_E sp902771755, 95.0, 79.59, 0.38; GCA_90276…	92.36	11	N/A	N/A
bin.223.fna	85.6902	89.72	1.45	75	3829679	15738	185_1	4	100	97.61	substantial	low	d__Bacteria	p__Proteobacteria	c__Gammaproteobacteria	o__Xanthomonadales	f__Xanthomonadaceae	g__Stenotrophomonas	s__Stenotrophomonas maltophilia	GCF_900186865.1	95	d__Bacteria;p__Proteobacteria;c__Gammaproteobacteria;o__Xanthomonadales;f__Xanthomonadaceae;g__Stenotrophomonas;s__Stenotrophomonas maltophilia	98.19	0.96	GCF_900186865.1	95	d__Bacteria;p__Proteobacteria;c__Gammaproteobacteria;o__Xanthomonadales;f__Xanthomonadaceae;g__Stenotrophomonas;s__Stenotrophomonas maltophilia	98.19	0.96	d__Bacteria;p__Proteobacteria;c__Gammaproteobacteria;o__Xanthomonadales;f__Xanthomonadaceae;g__Stenotrophomonas;s__	taxonomic classification defined by topology and ANI	topological placement and ANI have congruent species assignments	GCF_006974125.1, s__Stenotrophomonas maltophilia_O, 95.0, 93.99, 0.94; GCF_002799165.1, s__Stenotrophomonas maltophilia_Q, 95.0, 93.67, 0.93; GCF_013464915.1, s__Stenotrophomonas maltophilia_AT, 95.0, 93.57, 0.9; GCF_003970865.1, s__Stenotrophomonas maltophilia_AR, 95.0, 93.56, 0.89; GCF_013004645.1, s__Stenotrophomonas maltophilia_AM, 95.0, 93.41, 0.92; GCF_004346925.1, s__Stenotrophomonas malto…	83.76	11	N/A	N/A
bin.224.fna	79.0866	79.51	0.66	100	2420747	21578	280_1	3	100	99.92	substantial	low	d__Bacteria	p__Actinobacteriota	c__Actinomycetia	o__Actinomycetales	f__Micrococcaceae	g__Kocuria	s__Kocuria marina	GCA_014652975.1	95.811	d__Bacteria;p__Actinobacteriota;c__Actinomycetia;o__Actinomycetales;f__Micrococcaceae;g__Kocuria;s__Kocuria marina	98.83	0.94	GCA_014652975.1	95.811	d__Bacteria;p__Actinobacteriota;c__Actinomycetia;o__Actinomycetales;f__Micrococcaceae;g__Kocuria;s__Kocuria marina	98.83	0.94	d__Bacteria;p__Actinobacteriota;c__Actinomycetia;o__Actinomycetales;f__Micrococcaceae;g__Kocuria;s__	taxonomic classification defined by topology and ANI	topological placement and ANI have congruent species assignments	GCF_000786655.1, s__Kocuria marina_A, 95.811, 95.54, 0.93; GCF_000010285.1, s__Kocuria rhizophila_A, 95.0, 85.02, 0.8; GCF_003226895.2, s__Kocuria tytonis, 95.0, 84.72, 0.81; GCF_007681555.1, s__Kocuria salsicia, 95.0, 84.45, 0.81; GCF_006539885.1, s__Kocuria varians, 95.0, 84.19, 0.79; GCF_003667225.1, s__Kocuria rhizophila, 95.0, 84.02, 0.73; GCF_003687455.1, s__Kocuria tytonicola, 95.0, 83.77,…	66.72	11	N/A	N/A
bin.225.fna	60.7057	57.84	0	0	766575	453839	2_1	3	100	97.46	moderate	none	d__Bacteria	p__Patescibacteria	c__JAEDAM01	o__Absconditabacterales	f__X112	g__HOT-345	s__	N/A	N/A	N/A	N/A	N/A	GCA_003260355.1	95	d__Bacteria;p__Patescibacteria;c__JAEDAM01;o__Absconditabacterales;f__X112;g__HOT-345;s__HOT-345 sp003260355	84.9	0.43	d__Bacteria;p__Patescibacteria;c__JAEDAM01;o__Absconditabacterales;f__X112;g__HOT-345;s__	taxonomic classification defined by topology and ANI	classification based on placement in class-level tree	GCA_013333605.2, s__HOT-345 sp013333605, 95.0, 79.03, 0.19; GCA_013333295.2, s__HOT-345 sp013333295, 95.0, 78.83, 0.19; GCA_017453665.1, s__HOT-345 sp017453665, 95.0, 77.81, 0.11	55	4	0.966313	N/A
bin.226.fna	16.4772	59.32	9.83	52.63	4528901	14698	213_0	1	NA	NA	moderate	medium	d__Bacteria	p__Proteobacteria	c__Alphaproteobacteria	o__Rhizobiales	f__Beijerinckiaceae	g__Methylobacterium	s__Methylobacterium organophilum	GCA_003096615.1	95	d__Bacteria;p__Proteobacteria;c__Alphaproteobacteria;o__Rhizobiales;f__Beijerinckiaceae;g__Methylobacterium;s__Methylobacterium organophilum	95.56	0.74	N/A	N/A	N/A	N/A	N/A	d__Bacteria;p__Proteobacteria;c__Alphaproteobacteria;o__Rhizobiales;f__Beijerinckiaceae;g__Methylobacterium;s__	ANI	topological placement and ANI have incongruent species assignments	GCA_003096615.1, s__Methylobacterium organophilum, 95.0, 95.56, 0.74; GCF_900112625.1, s__Methylobacterium sp900112625, 95.0, 90.67, 0.66; GCF_900103195.1, s__Methylobacterium sp900103195, 95.0, 88.11, 0.6; GCF_014138435.1, s__Methylobacterium fujisawaense, 95.0, 87.93, 0.6; GCF_009806555.1, s__Methylobacterium sp009806555, 95.0, 86.61, 0.59; GCF_014873335.1, s__Methylobacterium sp014873335, 95.0…	53.12	11	N/A	N/A
bin.227.fna	27.9499	61.91	7.16	14.81	2329782	2877	261_0	1	NA	NA	moderate	medium	d__Bacteria	p__Actinobacteriota	c__Actinomycetia	o__Actinomycetales	f__Dermatophilaceae	g__Yimella	s__Yimella indica	GCF_003386865.1	95	d__Bacteria;p__Actinobacteriota;c__Actinomycetia;o__Actinomycetales;f__Dermatophilaceae;g__Yimella;s__Yimella indica	96.11	0.89	GCF_003386865.1	95	d__Bacteria;p__Actinobacteriota;c__Actinomycetia;o__Actinomycetales;f__Dermatophilaceae;g__Yimella;s__Yimella indica	96.11	0.89	d__Bacteria;p__Actinobacteriota;c__Actinomycetia;o__Actinomycetales;f__Dermatophilaceae;g__Yimella;s__	taxonomic classification defined by topology and ANI	topological placement and ANI have congruent species assignments	GCF_006715095.1, s__Yimella lutea, 95.0, 83.1, 0.72; GCF_017654605.1, s__Yimella sp014530045, 95.0, 81.3, 0.64; GCF_013135345.1, s__Yimella sp013135345, 95.0, 78.96, 0.5	33.88	11	N/A	Genome has more than 10.8% of markers with multiple hits
bin.228.fna	41.5042	74.81	7.11	18.75	1898453	5273	360_0	1	NA	NA	substantial	medium	d__Bacteria	p__Proteobacteria	c__Gammaproteobacteria	o__Enterobacterales	f__Pasteurellaceae	g__Mesocricetibacter	s__Mesocricetibacter sp905373425	GCA_905373425.1	95	d__Bacteria;p__Proteobacteria;c__Gammaproteobacteria;o__Enterobacterales;f__Pasteurellaceae;g__Mesocricetibacter;s__Mesocricetibacter sp905373425	95.78	0.76	GCA_905373425.1	95	d__Bacteria;p__Proteobacteria;c__Gammaproteobacteria;o__Enterobacterales;f__Pasteurellaceae;g__Mesocricetibacter;s__Mesocricetibacter sp905373425	95.78	0.76	d__Bacteria;p__Proteobacteria;c__Gammaproteobacteria;o__Enterobacterales;f__Pasteurellaceae;g__Mesocricetibacter;s__	taxonomic classification defined by topology and ANI	topological placement and ANI have congruent species assignments	GCF_004363295.1, s__Mesocricetibacter intestinalis, 95.0, 76.9, 0.15	50.26	11	N/A	Genome has more than 10.0% of markers with multiple hits
bin.229.fna	74.8633	75.51	0.62	100	2539568	4427	233_1	7	100	94.68	substantial	low	d__Bacteria	p__Proteobacteria	c__Gammaproteobacteria	o__Burkholderiales	f__Burkholderiaceae	g__Lautropia	s__Lautropia mirabilis	GCF_900637555.1	95	d__Bacteria;p__Proteobacteria;c__Gammaproteobacteria;o__Burkholderiales;f__Burkholderiaceae;g__Lautropia;s__Lautropia mirabilis	96.78	0.97	GCF_900637555.1	95	d__Bacteria;p__Proteobacteria;c__Gammaproteobacteria;o__Burkholderiales;f__Burkholderiaceae;g__Lautropia;s__Lautropia mirabilis	96.78	0.97	d__Bacteria;p__Proteobacteria;c__Gammaproteobacteria;o__Burkholderiales;f__Burkholderiaceae;g__Lautropia;s__	taxonomic classification defined by topology and ANI	topological placement and ANI have congruent species assignments	GCF_003892345.1, s__Lautropia dentalis, 95.0, 83.85, 0.82; GCA_012513675.1, s__Lautropia sp012513675, 95.0, 77.59, 0.18; GCA_013813615.1, s__Lautropia sp013813615, 95.0, 77.07, 0.17	67.06	11	N/A	N/A
bin.231.fna	82.4713	84.87	0.93	0	1617515	25270	402_1	2	100	100	substantial	low	d__Bacteria	p__Proteobacteria	c__Gammaproteobacteria	o__Enterobacterales	f__Pasteurellaceae	g__Haemophilus_A	s__Haemophilus_A sputorum	GCF_000238795.1	95	d__Bacteria;p__Proteobacteria;c__Gammaproteobacteria;o__Enterobacterales;f__Pasteurellaceae;g__Haemophilus_A;s__Haemophilus_A sputorum	97.25	0.93	GCF_000238795.1	95	d__Bacteria;p__Proteobacteria;c__Gammaproteobacteria;o__Enterobacterales;f__Pasteurellaceae;g__Haemophilus_A;s__Haemophilus_A sputorum	97.25	0.93	d__Bacteria;p__Proteobacteria;c__Gammaproteobacteria;o__Enterobacterales;f__Pasteurellaceae;g__Haemophilus_A;s__	taxonomic classification defined by topology and ANI	topological placement and ANI have congruent species assignments	GCF_002015045.1, s__Haemophilus_A paraphrohaemolyticus, 95.0, 80.16, 0.42; GCF_002015035.1, s__Haemophilus_A parahaemolyticus, 95.0, 79.9, 0.4; GCA_018373095.1, s__Haemophilus_A parahaemolyticus_A, 95.0, 79.69, 0.37	64.58	11	N/A	N/A
bin.233.fna	10.3215	52.24	9.2	33.87	3397304	6774	185_2	1	NA	NA	moderate	medium	d__Bacteria	p__Proteobacteria	c__Gammaproteobacteria	o__Xanthomonadales	f__Xanthomonadaceae	g__Stenotrophomonas	s__	N/A	N/A	N/A	N/A	N/A	GCF_900101175.1	95	d__Bacteria;p__Proteobacteria;c__Gammaproteobacteria;o__Xanthomonadales;f__Xanthomonadaceae;g__Stenotrophomonas;s__Stenotrophomonas pavanii	93.5	0.72	d__Bacteria;p__Proteobacteria;c__Gammaproteobacteria;o__Xanthomonadales;f__Xanthomonadaceae;g__Stenotrophomonas;s__	taxonomic classification defined by topology and ANI	classification based on placement in class-level tree	GCF_002887735.1, s__Stenotrophomonas bentonitica_A, 95.0, 90.74, 0.68; GCF_000284595.1, s__Stenotrophomonas maltophilia_F, 95.0, 90.18, 0.72; GCA_014171555.1, s__Stenotrophomonas maltophilia_AK, 95.0, 89.69, 0.72; GCF_006970445.1, s__Stenotrophomonas maltophilia_AU, 95.0, 89.44, 0.71; GCF_002192255.1, s__Stenotrophomonas sp002192255, 95.0, 89.24, 0.7; GCF_002799245.1, s__Stenotrophomonas maltophi…	32.05	11	0.999674	Genome not assigned to closest species as it falls outside its pre-defined ANI radius
bin.234.fna	37.6136	55.28	4.31	66.67	1941211	8324	40_2	1	NA	NA	moderate	low	d__Bacteria	p__Firmicutes_A	c__Clostridia	o__Lachnospirales	f__Lachnospiraceae	g__Lachnoanaerobaculum	s__	N/A	N/A	N/A	N/A	N/A	GCF_003589745.1	95	d__Bacteria;p__Firmicutes_A;c__Clostridia;o__Lachnospirales;f__Lachnospiraceae;g__Lachnoanaerobaculum;s__Lachnoanaerobaculum umeaense	88.07	0.82	d__Bacteria;p__Firmicutes_A;c__Clostridia;o__Lachnospirales;f__Lachnospiraceae;g__Lachnoanaerobaculum;s__	taxonomic classification defined by topology and ANI	classification based on placement in class-level tree	GCF_003862475.1, s__Lachnoanaerobaculum gingivalis, 95.0, 83.77, 0.73; GCF_000287675.1, s__Lachnoanaerobaculum sp000287675, 95.0, 83.74, 0.7; GCF_000296385.1, s__Lachnoanaerobaculum sp000296385, 95.0, 83.58, 0.71; GCA_000209465.1, s__Lachnoanaerobaculum sp000209465, 95.0, 82.18, 0.69; GCF_000185385.1, s__Lachnoanaerobaculum saburreum, 95.0, 80.59, 0.63; GCF_003862485.1, s__Lachnoanaerobaculum ora…	48.23	11	0.990155	Genome not assigned to closest species as it falls outside its pre-defined ANI radius
bin.235.fna	71.3701	70.85	0.36	75	1458500	10639	76_1	5	100	97.76	substantial	low	d__Bacteria	p__Bacteroidota	c__Bacteroidia	o__Bacteroidales	f__Bacteroidaceae	g__Prevotella	s__	N/A	N/A	N/A	N/A	N/A	N/A	N/A	N/A	N/A	N/A	d__Bacteria;p__Bacteroidota;c__Bacteroidia;o__Bacteroidales;f__Bacteroidaceae;g__Prevotella;s__	ANI	classification based on placement in class-level tree	GCF_000163055.2, s__Prevotella sp000163055, 95.0, 78.98, 0.33; GCA_002305505.1, s__Prevotella sp002305505, 95.0, 78.44, 0.02; GCF_000379965.1, s__Prevotella nanceiensis, 95.0, 78.14, 0.35; GCA_900550365.1, s__Prevotella sp900550365, 95.0, 78.08, 0.02; GCA_905214625.1, s__Prevotella sp905214625, 95.0, 78.02, 0.02; GCF_000834015.1, s__Prevotella pectinovora, 95.0, 77.96, 0.03; GCA_017445845.1, s__P…	61.97	11	0.977335	N/A
bin.239.fna	86.4303	89.34	1.22	83.33	3562262	18101	54_1	5	99.76	99.2	substantial	low	d__Bacteria	p__Bacteroidota	c__Bacteroidia	o__Bacteroidales	f__Bacteroidaceae	g__Phocaeicola	s__Phocaeicola vulgatus	GCF_000012825.1	95.359	d__Bacteria;p__Bacteroidota;c__Bacteroidia;o__Bacteroidales;f__Bacteroidaceae;g__Phocaeicola;s__Phocaeicola vulgatus	99.21	0.92	GCF_000012825.1	95.359	d__Bacteria;p__Bacteroidota;c__Bacteroidia;o__Bacteroidales;f__Bacteroidaceae;g__Phocaeicola;s__Phocaeicola vulgatus	99.21	0.92	d__Bacteria;p__Bacteroidota;c__Bacteroidia;o__Bacteroidales;f__Bacteroidaceae;g__Phocaeicola;s__	taxonomic classification defined by topology and ANI	topological placement and ANI have congruent species assignments	GCF_013009555.1, s__Phocaeicola dorei, 95.359, 95.71, 0.89; GCA_900760795.1, s__Phocaeicola sp900760795, 95.0, 93.0, 0.58; GCF_000614185.1, s__Phocaeicola sartorii, 95.0, 90.34, 0.77; GCA_011959205.1, s__Phocaeicola sp011959205, 95.0, 90.26, 0.62; GCF_000382445.1, s__Phocaeicola massiliensis, 95.0, 81.37, 0.41; GCA_902388365.1, s__Phocaeicola sp902388365, 95.0, 81.27, 0.62; GCA_002493165.1, s__Ph…	68.65	11	N/A	N/A
bin.24.fna	80.3723	80.05	0.55	50	2789072	312779	275_1	3	99.97	99.97	substantial	low	d__Bacteria	p__Actinobacteriota	c__Actinomycetia	o__Actinomycetales	f__Microbacteriaceae	g__Microbacterium	s__	N/A	N/A	N/A	N/A	N/A	N/A	N/A	N/A	N/A	N/A	d__Bacteria;p__Actinobacteriota;c__Actinomycetia;o__Actinomycetales;f__Microbacteriaceae;g__Microbacterium;s__	taxonomic classification defined by topology and ANI	classification based on placement in class-level tree	GCA_002257455.1, s__Microbacterium sp002257455, 95.0, 82.94, 0.59; GCA_018268435.1, s__Microbacterium sp018268435, 95.0, 82.92, 0.54; GCA_017306305.1, s__Microbacterium sp017306305, 95.0, 82.87, 0.67; GCF_902506375.1, s__Microbacterium sp902506375, 95.0, 82.79, 0.64; GCF_000956505.1, s__Microbacterium azadirachtae_A, 95.0, 82.76, 0.68; GCA_018268515.1, s__Microbacterium sp018268515, 95.0, 82.75, …	70.87	11	0.97332	Genome not assigned to closest species as it falls outside its pre-defined ANI radius
bin.240.fna	64.5394	62.64	0	0	3530988	5175	209_1	2	99.24	99.24	moderate	none	d__Bacteria	p__Proteobacteria	c__Alphaproteobacteria	o__Rhizobiales	f__Beijerinckiaceae	g__Bosea	s__	N/A	N/A	N/A	N/A	N/A	N/A	N/A	N/A	N/A	N/A	d__Bacteria;p__Proteobacteria;c__Alphaproteobacteria;o__Rhizobiales;f__Beijerinckiaceae;g__Bosea;s__	taxonomic classification defined by topology and ANI	classification based on placement in class-level tree	GCF_011764485.1, s__Bosea sp011764485, 95.0, 91.02, 0.88; GCF_016428755.1, s__Bosea sp016428755, 95.0, 90.65, 0.86; GCF_900102525.1, s__Bosea robiniae, 95.0, 90.24, 0.88; GCA_017308015.1, s__Bosea sp017308015, 95.0, 89.62, 0.84; GCA_004144595.1, s__Bosea sp004144595, 95.0, 89.3, 0.83; GCF_900168195.1, s__Bosea thiooxidans, 95.0, 87.3, 0.85; GCF_008253865.1, s__Bosea sp008253865, 95.0, 86.66, 0.85…	46.23	11	0.995465	Genome not assigned to closest species as it falls outside its pre-defined ANI radius
bin.241.fna	36.9725	54.67	3.88	25	1704172	2317	49_0	1	NA	NA	moderate	low	d__Bacteria	p__Bacteroidota	c__Bacteroidia	o__Bacteroidales	f__Porphyromonadaceae	g__Porphyromonas	s__Porphyromonas catoniae	GCF_000565015.1	95	d__Bacteria;p__Bacteroidota;c__Bacteroidia;o__Bacteroidales;f__Porphyromonadaceae;g__Porphyromonas;s__Porphyromonas catoniae	97.31	0.62	GCF_000565015.1	95	d__Bacteria;p__Bacteroidota;c__Bacteroidia;o__Bacteroidales;f__Porphyromonadaceae;g__Porphyromonas;s__Porphyromonas catoniae	97.31	0.62	d__Bacteria;p__Bacteroidota;c__Bacteroidia;o__Bacteroidales;f__Porphyromonadaceae;g__Porphyromonas;s__	taxonomic classification defined by topology and ANI	topological placement and ANI have congruent species assignments	GCA_905372525.1, s__Porphyromonas sp905372525, 95.0, 80.23, 0.27; GCA_905372565.1, s__Porphyromonas sp905372565, 95.0, 78.15, 0.08; GCF_000467855.2, s__Porphyromonas sp000467855, 95.0, 77.63, 0.16; GCF_018127745.1, s__Porphyromonas sp018127745, 95.0, 77.27, 0.14; GCF_014647755.1, s__Porphyromonas pasteri, 95.0, 77.17, 0.15; GCF_000768875.1, s__Porphyromonas sp000768875, 95.0, 77.09, 0.05; GCF_000…	34.59	11	N/A	N/A
bin.242.fna	82.9808	86.5	1.33	66.67	3753795	25605	170_2	4	99.85	97.37	substantial	low	d__Bacteria	p__Proteobacteria	c__Gammaproteobacteria	o__Enterobacterales	f__Enterobacteriaceae	g__Escherichia	s__Escherichia coli	GCF_003697165.2	95	d__Bacteria;p__Proteobacteria;c__Gammaproteobacteria;o__Enterobacterales;f__Enterobacteriaceae;g__Escherichia;s__Escherichia coli	99.6	0.97	GCF_003697165.2	95	d__Bacteria;p__Proteobacteria;c__Gammaproteobacteria;o__Enterobacterales;f__Enterobacteriaceae;g__Escherichia;s__Escherichia coli	99.6	0.97	d__Bacteria;p__Proteobacteria;c__Gammaproteobacteria;o__Enterobacterales;f__Enterobacteriaceae;g__Escherichia;s__	taxonomic classification defined by topology and ANI	topological placement and ANI have congruent species assignments	GCF_002965065.1, s__Escherichia sp002965065, 95.0, 94.31, 0.78; GCF_004211955.1, s__Escherichia sp004211955, 95.0, 92.9, 0.86; GCF_902498915.1, s__Escherichia ruysiae, 95.0, 92.84, 0.87; GCF_005843885.1, s__Escherichia sp005843885, 95.0, 92.66, 0.88; GCF_011881725.1, s__Escherichia coli_E, 95.0, 92.28, 0.84; GCF_001660175.1, s__Escherichia sp001660175, 95.0, 91.84, 0.89; GCF_002900365.1, s__Esche…	62.97	11	N/A	N/A
bin.243.fna	92.0336	96.44	1.21	0	6028324	153865	203_2	1	NA	NA	near	low	d__Bacteria	p__Proteobacteria	c__Gammaproteobacteria	o__Burkholderiales	f__Burkholderiaceae	g__Burkholderia	s__Burkholderia cenocepacia	GCF_900446215.1	95.1666	d__Bacteria;p__Proteobacteria;c__Gammaproteobacteria;o__Burkholderiales;f__Burkholderiaceae;g__Burkholderia;s__Burkholderia cenocepacia	98.99	0.94	GCF_900446215.1	95.1666	d__Bacteria;p__Proteobacteria;c__Gammaproteobacteria;o__Burkholderiales;f__Burkholderiaceae;g__Burkholderia;s__Burkholderia cenocepacia	98.99	0.94	d__Bacteria;p__Proteobacteria;c__Gammaproteobacteria;o__Burkholderiales;f__Burkholderiaceae;g__Burkholderia;s__	taxonomic classification defined by topology and ANI	topological placement and ANI have congruent species assignments	GCF_014211915.1, s__Burkholderia cenocepacia_B, 95.1666, 95.47, 0.87; GCF_902833145.1, s__Burkholderia sp902833145, 95.0, 94.81, 0.84; GCF_001522585.2, s__Burkholderia sp001522585, 95.0, 94.75, 0.84; GCF_016899425.1, s__Burkholderia sp002223185, 95.0, 94.66, 0.84; GCF_001547525.1, s__Burkholderia anthina_A, 95.0, 94.5, 0.82; GCF_902499125.1, s__Burkholderia arboris, 95.0, 93.43, 0.86; GCF_9028328…	88.58	11	N/A	N/A
bin.244.fna	66.5016	71.21	1.33	0	947722	6070	418_1	2	100	100	substantial	low	d__Bacteria	p__Firmicutes	c__Bacilli	o__RF39	f__UBA660	g__CAG-302	s__CAG-302 sp001916775	GCA_001916775.1	95	d__Bacteria;p__Firmicutes;c__Bacilli;o__RF39;f__UBA660;g__CAG-302;s__CAG-302 sp001916775	95.07	0.91	GCA_001916775.1	95	d__Bacteria;p__Firmicutes;c__Bacilli;o__RF39;f__UBA660;g__CAG-302;s__CAG-302 sp001916775	95.07	0.91	d__Bacteria;p__Firmicutes;c__Bacilli;o__RF39;f__UBA660;g__CAG-302;s__	taxonomic classification defined by topology and ANI	topological placement and ANI have congruent species assignments	GCA_900554615.1, s__CAG-302 sp900554615, 95.0, 85.05, 0.73; GCA_900548425.1, s__CAG-302 sp900548425, 95.0, 84.88, 0.73; GCA_900543825.1, s__CAG-302 sp900543825, 95.0, 81.25, 0.58; GCA_000431795.1, s__CAG-302 sp000431795, 95.0, 80.95, 0.63; GCA_900549325.1, s__CAG-302 sp900549325, 95.0, 80.94, 0.55; GCA_002375205.1, s__CAG-302 sp002375205, 95.0, 79.15, 0.4; GCA_017887885.1, s__CAG-302 sp017887885,…	57.53	11	N/A	N/A
bin.246.fna	56.4576	92.66	8.61	54.55	3152038	17180	249_1	3	99.93	96.73	near	medium	d__Bacteria	p__Actinobacteriota	c__Actinomycetia	o__Actinomycetales	f__Actinomycetaceae	g__Actinomyces	s__Actinomyces naeslundii	GCF_001956585.1	95	d__Bacteria;p__Actinobacteriota;c__Actinomycetia;o__Actinomycetales;f__Actinomycetaceae;g__Actinomyces;s__Actinomyces naeslundii	98.22	0.89	GCF_001956585.1	95	d__Bacteria;p__Actinobacteriota;c__Actinomycetia;o__Actinomycetales;f__Actinomycetaceae;g__Actinomyces;s__Actinomyces naeslundii	98.22	0.89	d__Bacteria;p__Actinobacteriota;c__Actinomycetia;o__Actinomycetales;f__Actinomycetaceae;g__Actinomyces;s__	taxonomic classification defined by topology and ANI	topological placement and ANI have congruent species assignments	GCF_001937665.1, s__Actinomyces oris_D, 95.0, 90.27, 0.82; GCF_000195595.1, s__Actinomyces sp000195595, 95.0, 89.92, 0.81; GCF_900323545.1, s__Actinomyces sp900323545, 95.0, 89.79, 0.82; GCF_006546835.1, s__Actinomyces johnsonii, 95.0, 89.72, 0.84; GCF_005696555.1, s__Actinomyces oris_E, 95.0, 89.66, 0.82; GCF_006546825.1, s__Actinomyces oris, 95.0, 89.6, 0.84; GCF_001929375.1, s__Actinomyces ori…	84.09	11	N/A	N/A
bin.249.fna	91.6889	94.96	0.92	0	1865169	36121	129_0	1	NA	NA	near	low	d__Bacteria	p__Actinobacteriota	c__Coriobacteriia	o__Coriobacteriales	f__Eggerthellaceae	g__CAG-1427	s__CAG-1427 sp000435475	GCA_000435475.1	95	d__Bacteria;p__Actinobacteriota;c__Coriobacteriia;o__Coriobacteriales;f__Eggerthellaceae;g__CAG-1427;s__CAG-1427 sp000435475	96.42	0.87	GCA_000435475.1	95	d__Bacteria;p__Actinobacteriota;c__Coriobacteriia;o__Coriobacteriales;f__Eggerthellaceae;g__CAG-1427;s__CAG-1427 sp000435475	96.42	0.87	d__Bacteria;p__Actinobacteriota;c__Coriobacteriia;o__Coriobacteriales;f__Eggerthellaceae;g__CAG-1427;s__	taxonomic classification defined by topology and ANI	topological placement and ANI have congruent species assignments	GCA_900551155.1, s__CAG-1427 sp900551155, 95.0, 81.12, 0.53; GCA_900542065.1, s__CAG-1427 sp000431675, 95.0, 81.1, 0.49; GCA_900548955.1, s__CAG-1427 sp900548955, 95.0, 80.6, 0.47; GCA_900556585.1, s__CAG-1427 sp900556585, 95.0, 80.46, 0.4; GCA_900554685.1, s__CAG-1427 sp900554685, 95.0, 80.08, 0.52; GCA_000436075.1, s__CAG-1427 sp000436075, 95.0, 78.98, 0.14; GCA_900753095.1, s__CAG-1427 sp90075…	85.39	11	N/A	N/A
bin.25.fna	9.46703	50.24	8.67	19.23	2354275	5243	304_0	1	NA	NA	moderate	medium	d__Bacteria	p__Firmicutes_C	c__Negativicutes	o__Selenomonadales	f__Selenomonadaceae	g__Selenomonas	s__	N/A	N/A	N/A	N/A	N/A	N/A	N/A	N/A	N/A	N/A	d__Bacteria;p__Firmicutes_C;c__Negativicutes;o__Selenomonadales;f__Selenomonadaceae;g__Selenomonas;s__	taxonomic novelty determined using RED	classification based on placement in class-level tree	N/A	30.84	11	0.974104	Genome has more than 15.0% of markers with multiple hits
bin.250.fna	95.8512	94.95	0.3	0	3011527	50940	177_1	3	99.8	99.74	near	low	d__Bacteria	p__Proteobacteria	c__Alphaproteobacteria	o__Rhodobacterales	f__Rhodobacteraceae	g__Paracoccus	s__Paracoccus yeei	GCF_000622145.1	96.0533	d__Bacteria;p__Proteobacteria;c__Alphaproteobacteria;o__Rhodobacterales;f__Rhodobacteraceae;g__Paracoccus;s__Paracoccus yeei	98.29	0.94	GCF_000622145.1	96.0533	d__Bacteria;p__Proteobacteria;c__Alphaproteobacteria;o__Rhodobacterales;f__Rhodobacteraceae;g__Paracoccus;s__Paracoccus yeei	98.29	0.94	d__Bacteria;p__Proteobacteria;c__Alphaproteobacteria;o__Rhodobacterales;f__Rhodobacteraceae;g__Paracoccus;s__	taxonomic classification defined by topology and ANI	topological placement and ANI have congruent species assignments	GCF_003285265.1, s__Paracoccus mutanolyticus, 96.0533, 97.57, 0.93; GCF_001546115.1, s__Paracoccus aminovorans_B, 95.0, 85.89, 0.74; GCF_016446475.1, s__Paracoccus binzhouensis, 95.0, 85.47, 0.7; GCF_900005615.1, s__Paracoccus aminovorans, 95.0, 85.42, 0.72; GCF_000518925.1, s__Paracoccus sp000518925, 95.0, 85.34, 0.7; GCF_000763885.1, s__Paracoccus versutus, 95.0, 85.32, 0.72; GCF_008824185.1, s…	93.63	11	N/A	N/A
bin.252.fna	39.0837	54.1	3.54	50	1548444	5339	105_2	1	NA	NA	moderate	low	d__Bacteria	p__Bacteroidota	c__Bacteroidia	o__Bacteroidales	f__Bacteroidaceae	g__Alloprevotella	s__Alloprevotella tannerae_B	GCA_015259305.1	95	d__Bacteria;p__Bacteroidota;c__Bacteroidia;o__Bacteroidales;f__Bacteroidaceae;g__Alloprevotella;s__Alloprevotella tannerae_B	95.64	0.63	N/A	N/A	N/A	N/A	N/A	d__Bacteria;p__Bacteroidota;c__Bacteroidia;o__Bacteroidales;f__Bacteroidaceae;g__Alloprevotella;s__	ANI	topological placement and ANI have incongruent species assignments	GCA_015259305.1, s__Alloprevotella tannerae_B, 95.0, 95.64, 0.63; GCA_015259125.1, s__Alloprevotella tannerae_A, 95.0, 94.7, 0.8; GCF_000159995.1, s__Alloprevotella tannerae, 95.0, 93.3, 0.79; GCA_015257125.1, s__Alloprevotella sp015257125, 95.0, 88.74, 0.09; GCA_905369775.1, s__Alloprevotella sp905369775, 95.0, 83.79, 0.11; GCA_900095835.1, s__Alloprevotella sp900095835, 95.0, 80.58, 0.05; GCF_0…	44.38	11	N/A	N/A
bin.254.fna	91.262	92.77	0.9	100	1511057	12235	315_2	2	99.82	99.82	near	low	d__Bacteria	p__Firmicutes_A	c__Clostridia	o__Lachnospirales	f__Lachnospiraceae	g__Stomatobaculum	s__Stomatobaculum longum_A	GCA_905370385.1	95	d__Bacteria;p__Firmicutes_A;c__Clostridia;o__Lachnospirales;f__Lachnospiraceae;g__Stomatobaculum;s__Stomatobaculum longum_A	97.36	0.82	GCA_905370385.1	95	d__Bacteria;p__Firmicutes_A;c__Clostridia;o__Lachnospirales;f__Lachnospiraceae;g__Stomatobaculum;s__Stomatobaculum longum_A	97.36	0.82	d__Bacteria;p__Firmicutes_A;c__Clostridia;o__Lachnospirales;f__Lachnospiraceae;g__Stomatobaculum;s__	taxonomic classification defined by topology and ANI	topological placement and ANI have congruent species assignments	GCF_000242235.1, s__Stomatobaculum longum, 95.0, 85.92, 0.91; GCF_003014445.1, s__Stomatobaculum naviforme, 95.0, 77.92, 0.22; GCA_902793685.1, s__Stomatobaculum sp902793685, 95.0, 77.01, 0.19; GCA_002892395.1, s__Stomatobaculum sp002892395, 95.0, 77.01, 0.14; GCA_902766175.1, s__Stomatobaculum sp902766175, 95.0, 76.73, 0.2; GCA_902780465.1, s__Stomatobaculum sp902780465, 95.0, 76.67, 0.14; GCA_0…	87.97	11	N/A	N/A
bin.255.fna	17.5089	51.75	7.02	0	2779951	4147	250_0	1	NA	NA	moderate	medium	d__Bacteria	p__Actinobacteriota	c__Actinomycetia	o__Actinomycetales	f__Actinomycetaceae	g__Actinomyces	s__Actinomyces sp001278845	GCF_001278845.1	95	d__Bacteria;p__Actinobacteriota;c__Actinomycetia;o__Actinomycetales;f__Actinomycetaceae;g__Actinomyces;s__Actinomyces sp001278845	96.6	0.85	N/A	N/A	N/A	N/A	N/A	d__Bacteria;p__Actinobacteriota;c__Actinomycetia;o__Actinomycetales;f__Actinomycetaceae;g__Actinomyces;s__	ANI	topological placement and ANI have incongruent species assignments	GCF_001278845.1, s__Actinomyces sp001278845, 95.0, 96.6, 0.85; GCF_000429225.1, s__Actinomyces dentalis, 95.0, 93.27, 0.82; GCA_000711965.1, s__Actinomyces israelii, 95.0, 84.98, 0.7; GCF_000429265.1, s__Actinomyces gerencseriae, 95.0, 82.85, 0.65; GCF_000269805.1, s__Actinomyces massiliensis, 95.0, 81.44, 0.61; GCF_900637975.1, s__Actinomyces viscosus, 95.0, 80.95, 0.57; GCF_002999235.1, s__Acti…	35.8	11	N/A	N/A
bin.257.fna	62.4315	60.69	0	0	1026397	2415	334_1	2	100	100	moderate	none	d__Bacteria	p__Actinobacteriota	c__Coriobacteriia	o__Coriobacteriales	f__Eggerthellaceae	g__Cryptobacterium	s__Cryptobacterium curtum	GCF_000023845.1	95	d__Bacteria;p__Actinobacteriota;c__Coriobacteriia;o__Coriobacteriales;f__Eggerthellaceae;g__Cryptobacterium;s__Cryptobacterium curtum	98.29	1	GCF_000023845.1	95	d__Bacteria;p__Actinobacteriota;c__Coriobacteriia;o__Coriobacteriales;f__Eggerthellaceae;g__Cryptobacterium;s__Cryptobacterium curtum	98.29	1	d__Bacteria;p__Actinobacteriota;c__Coriobacteriia;o__Coriobacteriales;f__Eggerthellaceae;g__;s__	taxonomic classification defined by topology and ANI	topological placement and ANI have congruent species assignments	N/A	46.49	11	N/A	N/A
bin.260.fna	89.0824	89.04	0.54	66.67	2211973	46203	87_1	2	100	100	substantial	low	d__Bacteria	p__Bacteroidota	c__Bacteroidia	o__Bacteroidales	f__Bacteroidaceae	g__Prevotella	s__Prevotella timonensis	GCF_000455445.1	95.0025	d__Bacteria;p__Bacteroidota;c__Bacteroidia;o__Bacteroidales;f__Bacteroidaceae;g__Prevotella;s__Prevotella timonensis	95.92	0.9	GCF_000455445.1	95.0025	d__Bacteria;p__Bacteroidota;c__Bacteroidia;o__Bacteroidales;f__Bacteroidaceae;g__Prevotella;s__Prevotella timonensis	95.92	0.9	d__Bacteria;p__Bacteroidota;c__Bacteroidia;o__Bacteroidales;f__Bacteroidaceae;g__Prevotella;s__	taxonomic classification defined by topology and ANI	topological placement and ANI have congruent species assignments	GCF_000762405.1, s__Prevotella timonensis_A, 95.0025, 95.24, 0.85; GCF_000177075.1, s__Prevotella buccalis, 95.0, 83.39, 0.37; GCA_900547085.1, s__Prevotella sp900547085, 95.0, 83.2, 0.37; GCF_000479005.1, s__Prevotella sp000479005, 95.0, 82.97, 0.37; GCF_001553265.1, s__Prevotella sp001553265, 95.0, 78.92, 0.1; GCA_900545525.1, s__Prevotella sp900545525, 95.0, 77.95, 0.03; GCA_002439605.1, s__Pr…	81.29	11	N/A	N/A
bin.264.fna	91.1276	90.53	0.18	0	5073785	78569	201_2	1	NA	NA	near	low	d__Bacteria	p__Proteobacteria	c__Gammaproteobacteria	o__Burkholderiales	f__Burkholderiaceae	g__Cupriavidus	s__Cupriavidus pauculus	GCF_008801835.1	95	d__Bacteria;p__Proteobacteria;c__Gammaproteobacteria;o__Burkholderiales;f__Burkholderiaceae;g__Cupriavidus;s__Cupriavidus pauculus	96	0.89	GCF_008801835.1	95	d__Bacteria;p__Proteobacteria;c__Gammaproteobacteria;o__Burkholderiales;f__Burkholderiaceae;g__Cupriavidus;s__Cupriavidus pauculus	96	0.89	d__Bacteria;p__Proteobacteria;c__Gammaproteobacteria;o__Burkholderiales;f__Burkholderiaceae;g__Cupriavidus;s__	taxonomic classification defined by topology and ANI	topological placement and ANI have congruent species assignments	GCF_018729255.1, s__Cupriavidus sp018729255, 95.0, 85.63, 0.76; GCF_003854935.1, s__Cupriavidus pauculus_C, 95.0, 85.14, 0.73; GCF_001652915.1, s__Cupriavidus sp001652915, 95.0, 85.12, 0.73; GCF_009663685.1, s__Cupriavidus necator_C, 95.0, 85.1, 0.74; GCF_900104095.1, s__Cupriavidus sp900104095, 95.0, 84.95, 0.77; GCF_002858765.1, s__Cupriavidus pauculus_B, 95.0, 84.88, 0.78; GCF_004217045.1, s__…	70.37	11	N/A	N/A
bin.265.fna	40.1259	60.84	5.27	72.22	1080130	3630	242_1	2	100	100	moderate	medium	d__Bacteria	p__Actinobacteriota	c__Actinomycetia	o__Actinomycetales	f__Actinomycetaceae	g__Pauljensenia	s__Pauljensenia sp000758755	GCF_000758755.1	95	d__Bacteria;p__Actinobacteriota;c__Actinomycetia;o__Actinomycetales;f__Actinomycetaceae;g__Pauljensenia;s__Pauljensenia sp000758755	95.91	0.91	GCA_900554605.1	95	d__Bacteria;p__Actinobacteriota;c__Actinomycetia;o__Actinomycetales;f__Actinomycetaceae;g__Pauljensenia;s__Pauljensenia sp900554605	93.54	0.59	d__Bacteria;p__Actinobacteriota;c__Actinomycetia;o__Actinomycetales;f__Actinomycetaceae;g__Pauljensenia;s__	ANI	topological placement and ANI have incongruent species assignments	GCF_900155605.1, s__Pauljensenia marseillensis, 95.0, 95.29, 0.94; GCF_001070855.1, s__Pauljensenia pyogenes_A, 95.0, 84.76, 0.77; GCA_900541895.1, s__Pauljensenia sp900541895, 95.0, 84.34, 0.7; GCF_000308055.1, s__Pauljensenia sp000308055, 95.0, 83.93, 0.76; GCF_001064145.1, s__Pauljensenia sp001064145, 95.0, 80.04, 0.26; GCF_013407865.1, s__Pauljensenia turicensis, 95.0, 80.0, 0.18; GCF_0028475…	50.64	11	N/A	N/A
bin.266.fna	76.8216	77.87	0.62	42.86	1603361	296332	399_4	1	NA	NA	substantial	low	d__Bacteria	p__Proteobacteria	c__Gammaproteobacteria	o__Enterobacterales	f__Pasteurellaceae	g__Haemophilus_D	s__Haemophilus_D sp905205995	GCA_905205995.1	95	d__Bacteria;p__Proteobacteria;c__Gammaproteobacteria;o__Enterobacterales;f__Pasteurellaceae;g__Haemophilus_D;s__Haemophilus_D sp905205995	95.63	0.84	GCA_905205995.1	95	d__Bacteria;p__Proteobacteria;c__Gammaproteobacteria;o__Enterobacterales;f__Pasteurellaceae;g__Haemophilus_D;s__Haemophilus_D sp905205995	95.63	0.84	d__Bacteria;p__Proteobacteria;c__Gammaproteobacteria;o__Enterobacterales;f__Pasteurellaceae;g__Haemophilus_D;s__	taxonomic classification defined by topology and ANI	topological placement and ANI have congruent species assignments	GCF_014931275.1, s__Haemophilus_D sp900755445, 95.096, 95.4, 0.94; GCA_905207935.1, s__Haemophilus_D sp905207935, 95.0, 95.04, 0.74; GCF_003252725.1, s__Haemophilus_D parainfluenzae_L, 95.0, 94.67, 0.88; GCF_001679485.1, s__Haemophilus_D sp001679485, 95.096, 94.66, 0.9; GCA_900756875.1, s__Haemophilus_D sp900756875, 95.0, 94.58, 0.74; GCA_900756155.1, s__Haemophilus_D sp900756155, 95.0, 94.56, 0.…	74.74	11	N/A	N/A
bin.267.fna	26.7025	55.26	7.02	75	882951	28504	220_2	1	NA	NA	moderate	medium	d__Bacteria	p__Actinobacteriota	c__Actinomycetia	o__Mycobacteriales	f__Mycobacteriaceae	g__Corynebacterium	s__Corynebacterium pseudodiphtheriticum	GCF_000688415.1	95	d__Bacteria;p__Actinobacteriota;c__Actinomycetia;o__Mycobacteriales;f__Mycobacteriaceae;g__Corynebacterium;s__Corynebacterium pseudodiphtheriticum	96.8	0.83	GCF_000688415.1	95	d__Bacteria;p__Actinobacteriota;c__Actinomycetia;o__Mycobacteriales;f__Mycobacteriaceae;g__Corynebacterium;s__Corynebacterium pseudodiphtheriticum	96.8	0.83	d__Bacteria;p__Actinobacteriota;c__Actinomycetia;o__Mycobacteriales;f__Mycobacteriaceae;g__Corynebacterium;s__	taxonomic classification defined by topology and ANI	topological placement and ANI have congruent species assignments	GCF_000375525.1, s__Corynebacterium propinquum, 95.0, 88.87, 0.66; GCF_016127015.1, s__Corynebacterium aurimucosum_E, 95.0, 79.96, 0.06; GCF_001812805.1, s__Corynebacterium sp001812805, 95.0, 78.41, 0.05; GCF_002861385.1, s__Corynebacterium aurimucosum_C, 95.0, 77.88, 0.07; GCF_001941345.1, s__Corynebacterium stationis, 95.0, 77.81, 0.06; GCF_900177745.1, s__Corynebacterium pollutisoli, 95.0, 77.…	32.59	11	N/A	N/A
bin.268.fna	90.848	89.19	0	0	3355601	164464	403_0	1	NA	NA	substantial	none	d__Bacteria	p__Proteobacteria	c__Gammaproteobacteria	o__Enterobacterales	f__Enterobacteriaceae	g__Proteus	s__Proteus mirabilis	GCF_000160755.1	95	d__Bacteria;p__Proteobacteria;c__Gammaproteobacteria;o__Enterobacterales;f__Enterobacteriaceae;g__Proteus;s__Proteus mirabilis	99.11	0.96	GCF_000160755.1	95	d__Bacteria;p__Proteobacteria;c__Gammaproteobacteria;o__Enterobacterales;f__Enterobacteriaceae;g__Proteus;s__Proteus mirabilis	99.11	0.96	d__Bacteria;p__Proteobacteria;c__Gammaproteobacteria;o__Enterobacterales;f__Enterobacteriaceae;g__Proteus;s__	taxonomic classification defined by topology and ANI	topological placement and ANI have congruent species assignments	GCF_002777965.1, s__Proteus columbae, 95.0, 84.04, 0.73; GCF_003144535.1, s__Proteus penneri, 95.0, 83.97, 0.72; GCF_001722135.1, s__Proteus sp001722135, 95.0, 83.87, 0.73; GCF_003144395.1, s__Proteus faecis, 95.0, 83.86, 0.74; GCF_003144375.1, s__Proteus sp003144375, 95.0, 83.76, 0.71; GCF_002607735.1, s__Proteus alimentorum, 95.0, 83.74, 0.74; GCF_009914335.1, s__Proteus sp003144505, 95.0, 83.7…	71.17	11	N/A	N/A
bin.269.fna	88.0431	89	0.67	100	2377314	221965	237_2	1	NA	NA	substantial	low	d__Bacteria	p__Actinobacteriota	c__Actinomycetia	o__Actinomycetales	f__Micrococcaceae	g__Rothia	s__Rothia mucilaginosa_B	GCF_001548235.1	95	d__Bacteria;p__Actinobacteriota;c__Actinomycetia;o__Actinomycetales;f__Micrococcaceae;g__Rothia;s__Rothia mucilaginosa_B	96.31	0.93	GCA_015265375.1	95	d__Bacteria;p__Actinobacteriota;c__Actinomycetia;o__Actinomycetales;f__Micrococcaceae;g__Rothia;s__Rothia sp015265375	94.47	0.95	d__Bacteria;p__Actinobacteriota;c__Actinomycetia;o__Actinomycetales;f__Micrococcaceae;g__Rothia;s__	ANI	topological placement and ANI have incongruent species assignments	GCF_000175615.1, s__Rothia mucilaginosa, 95.0, 95.02, 0.93; GCF_001808955.1, s__Rothia sp001808955, 95.0, 94.68, 0.91; GCF_001061665.1, s__Rothia mucilaginosa_A, 95.0, 89.35, 0.85; GCF_901875305.1, s__Rothia sp902373285, 95.0, 88.33, 0.87; GCF_000164695.2, s__Rothia dentocariosa, 95.0, 79.45, 0.29; GCA_002355935.1, s__Rothia aeria, 95.0, 79.29, 0.35; GCF_014217215.1, s__Rothia nasimurium_C, 95.0,…	68.92	11	N/A	N/A
bin.270.fna	99.1491	96.77	0	0	1848659	52317	122_1	4	97.52	96.02	near	none	d__Bacteria	p__Actinobacteriota	c__Coriobacteriia	o__Coriobacteriales	f__Eggerthellaceae	g__Slackia	s__Slackia exigua	GCF_000162875.1	95	d__Bacteria;p__Actinobacteriota;c__Coriobacteriia;o__Coriobacteriales;f__Eggerthellaceae;g__Slackia;s__Slackia exigua	97.61	0.96	GCF_000162875.1	95	d__Bacteria;p__Actinobacteriota;c__Coriobacteriia;o__Coriobacteriales;f__Eggerthellaceae;g__Slackia;s__Slackia exigua	97.61	0.96	d__Bacteria;p__Actinobacteriota;c__Coriobacteriia;o__Coriobacteriales;f__Eggerthellaceae;g__Slackia;s__	taxonomic classification defined by topology and ANI	topological placement and ANI have congruent species assignments	GCF_000023885.1, s__Slackia heliotrinireducens, 95.0, 78.34, 0.27	92.59	11	N/A	N/A
bin.271.fna	83.8707	94.73	3.17	80	5726992	64577	211_1	2	99.96	99.96	near	low	d__Bacteria	p__Proteobacteria	c__Alphaproteobacteria	o__Rhizobiales	f__Beijerinckiaceae	g__Methylobacterium	s__Methylobacterium fujisawaense	GCF_014138435.1	95	d__Bacteria;p__Proteobacteria;c__Alphaproteobacteria;o__Rhizobiales;f__Beijerinckiaceae;g__Methylobacterium;s__Methylobacterium fujisawaense	98.59	0.89	GCF_014138435.1	95	d__Bacteria;p__Proteobacteria;c__Alphaproteobacteria;o__Rhizobiales;f__Beijerinckiaceae;g__Methylobacterium;s__Methylobacterium fujisawaense	98.59	0.89	d__Bacteria;p__Proteobacteria;c__Alphaproteobacteria;o__Rhizobiales;f__Beijerinckiaceae;g__Methylobacterium;s__	taxonomic classification defined by topology and ANI	topological placement and ANI have congruent species assignments	GCA_003096615.1, s__Methylobacterium organophilum, 95.0, 90.64, 0.81; GCF_900112625.1, s__Methylobacterium sp900112625, 95.0, 90.59, 0.79; GCF_900103195.1, s__Methylobacterium sp900103195, 95.0, 89.91, 0.78; GCF_014873335.1, s__Methylobacterium sp014873335, 95.0, 87.56, 0.72; GCF_017833295.1, s__Methylobacterium sp017833295, 95.0, 87.24, 0.72; GCF_000364445.2, s__Methylobacterium mesophilicum, 95…	77.01	11	N/A	N/A
bin.273.fna	90.1346	94.15	1.42	66.67	1564084	16442	300_1	3	97.99	97.99	near	low	d__Bacteria	p__Firmicutes_A	c__Clostridia	o__Peptostreptococcales	f__Anaerovoracaceae	g__Hornefia	s__Hornefia nodata	GCA_000510425.1	95	d__Bacteria;p__Firmicutes_A;c__Clostridia;o__Peptostreptococcales;f__Anaerovoracaceae;g__Hornefia;s__Hornefia nodata	98.7	0.92	GCA_000510425.1	95	d__Bacteria;p__Firmicutes_A;c__Clostridia;o__Peptostreptococcales;f__Anaerovoracaceae;g__Hornefia;s__Hornefia nodata	98.7	0.92	d__Bacteria;p__Firmicutes_A;c__Clostridia;o__Peptostreptococcales;f__Anaerovoracaceae;g__Hornefia;s__	taxonomic classification defined by topology and ANI	topological placement and ANI have congruent species assignments	GCA_003433295.1, s__Hornefia minuta, 95.0, 78.19, 0.13; GCA_900315125.1, s__Hornefia sp900315125, 95.0, 77.31, 0.04; GCF_001940235.1, s__Hornefia porci, 95.0, 76.59, 0.07; GCA_017425345.1, s__Hornefia sp017425345, 95.0, 76.29, 0.03; GCF_009695915.1, s__Hornefia butyriciproducens, 95.0, 76.22, 0.08; GCF_000688015.1, s__Hornefia sp000688015, 95.0, 76.2, 0.05	89.87	11	N/A	N/A
bin.274.fna	88.5064	95.78	2	0	2936086	226801	270_1	2	99.85	99.85	near	low	d__Bacteria	p__Proteobacteria	c__Alphaproteobacteria	o__Caulobacterales	f__Caulobacteraceae	g__Brevundimonas	s__	N/A	N/A	N/A	N/A	N/A	N/A	N/A	N/A	N/A	N/A	d__Bacteria;p__Proteobacteria;c__Alphaproteobacteria;o__Caulobacterales;f__Caulobacteraceae;g__Brevundimonas;s__	taxonomic classification defined by topology and ANI	classification based on placement in class-level tree	GCF_000421705.1, s__Brevundimonas naejangsanensis, 95.0, 93.95, 0.8; GCA_000318405.1, s__Brevundimonas diminuta_B, 95.0, 93.95, 0.78; GCF_000635915.2, s__Brevundimonas naejangsanensis_A, 95.0, 93.61, 0.81; GCF_014836405.1, s__Brevundimonas sp014836405, 95.0, 91.83, 0.79; GCA_002386585.1, s__Brevundimonas sp002386585, 95.0, 90.61, 0.68; GCF_000204035.1, s__Brevundimonas diminuta, 95.0, 90.52, 0.77…	94.92	11	0.996545	Genome not assigned to closest species as it falls outside its pre-defined ANI radius
bin.277.fna	95.4271	98.66	0.95	0	5105772	85939	313_0	1	NA	NA	near	low	d__Bacteria	p__Proteobacteria	c__Alphaproteobacteria	o__Rhizobiales	f__Xanthobacteraceae	g__Pseudolabrys	s__	N/A	N/A	N/A	N/A	N/A	GCF_003367395.1	95	d__Bacteria;p__Proteobacteria;c__Alphaproteobacteria;o__Rhizobiales;f__Xanthobacteraceae;g__Pseudolabrys;s__Pseudolabrys taiwanensis	84.3	0.71	d__Bacteria;p__Proteobacteria;c__Alphaproteobacteria;o__Rhizobiales;f__Xanthobacteraceae;g__Pseudolabrys;s__	taxonomic classification defined by topology and ANI	classification based on placement in class-level tree	GCA_016185205.1, s__Pseudolabrys sp016185205, 95.0, 81.67, 0.58; GCA_018240595.1, s__Pseudolabrys sp018240595, 95.0, 81.22, 0.52; GCA_016201085.1, s__Pseudolabrys sp016201085, 95.0, 81.17, 0.64; GCA_003133345.1, s__Pseudolabrys sp003133345, 95.0, 81.1, 0.61; GCA_903878085.1, s__Pseudolabrys sp903878085, 95.0, 81.04, 0.57; GCA_018242205.1, s__Pseudolabrys sp018242205, 95.0, 81.01, 0.55; GCA_017849…	97.3	11	0.975449	Genome not assigned to closest species as it falls outside its pre-defined ANI radius
bin.278.fna	54.4797	53.45	0	0	1488120	9109	29_2	1	NA	NA	moderate	none	d__Bacteria	p__Bacteroidota	c__Bacteroidia	o__Flavobacteriales	f__Flavobacteriaceae	g__Capnocytophaga	s__Capnocytophaga granulosa	GCF_000411115.1	95	d__Bacteria;p__Bacteroidota;c__Bacteroidia;o__Flavobacteriales;f__Flavobacteriaceae;g__Capnocytophaga;s__Capnocytophaga granulosa	96.75	0.91	GCF_000411115.1	95	d__Bacteria;p__Bacteroidota;c__Bacteroidia;o__Flavobacteriales;f__Flavobacteriaceae;g__Capnocytophaga;s__Capnocytophaga granulosa	96.75	0.91	d__Bacteria;p__Bacteroidota;c__Bacteroidia;o__Flavobacteriales;f__Flavobacteriaceae;g__Capnocytophaga;s__	taxonomic classification defined by topology and ANI	topological placement and ANI have congruent species assignments	GCF_000466425.1, s__Capnocytophaga sp000466425, 95.0, 83.21, 0.8; GCF_000174755.1, s__Capnocytophaga gingivalis, 95.0, 80.39, 0.6; GCF_000192225.1, s__Capnocytophaga sp000192225, 95.0, 79.69, 0.39; GCF_900446695.1, s__Capnocytophaga sputigena, 95.0, 78.72, 0.09; GCA_905372595.1, s__Capnocytophaga sp905372595, 95.0, 78.7, 0.2; GCF_002209445.1, s__Capnocytophaga endodontalis, 95.0, 78.65, 0.11; GCF…	50.91	11	N/A	N/A
bin.279.fna	70.5875	82.11	3.1	60	2000620	13648	79_1	2	100	100	substantial	low	d__Bacteria	p__Bacteroidota	c__Bacteroidia	o__Bacteroidales	f__Bacteroidaceae	g__Prevotella	s__Prevotella intermedia	GCF_001953955.1	95	d__Bacteria;p__Bacteroidota;c__Bacteroidia;o__Bacteroidales;f__Bacteroidaceae;g__Prevotella;s__Prevotella intermedia	96.47	0.91	GCF_001953955.1	95	d__Bacteria;p__Bacteroidota;c__Bacteroidia;o__Bacteroidales;f__Bacteroidaceae;g__Prevotella;s__Prevotella intermedia	96.47	0.91	d__Bacteria;p__Bacteroidota;c__Bacteroidia;o__Bacteroidales;f__Bacteroidaceae;g__Prevotella;s__	taxonomic classification defined by topology and ANI	topological placement and ANI have congruent species assignments	GCF_000613945.1, s__Prevotella falsenii, 95.0, 90.14, 0.87; GCF_000220235.1, s__Prevotella nigrescens, 95.0, 85.89, 0.71; GCF_000614025.1, s__Prevotella aurantiaca, 95.0, 82.58, 0.75; GCF_000220255.1, s__Prevotella pallens, 95.0, 80.34, 0.59; GCF_000613345.1, s__Prevotella disiens, 95.0, 79.19, 0.39; GCF_900155655.1, s__Prevotella ihumii, 95.0, 78.52, 0.34; GCF_000688375.1, s__Prevotella sp000688…	64.65	11	N/A	N/A
bin.280.fna	78.3485	81.09	1.1	40	4949397	34457	210_1	2	99.99	99.99	substantial	low	d__Bacteria	p__Proteobacteria	c__Alphaproteobacteria	o__Rhizobiales	f__Beijerinckiaceae	g__Methylobacterium	s__	N/A	N/A	N/A	N/A	N/A	GCF_000364445.2	95	d__Bacteria;p__Proteobacteria;c__Alphaproteobacteria;o__Rhizobiales;f__Beijerinckiaceae;g__Methylobacterium;s__Methylobacterium mesophilicum	88.37	0.77	d__Bacteria;p__Proteobacteria;c__Alphaproteobacteria;o__Rhizobiales;f__Beijerinckiaceae;g__Methylobacterium;s__	taxonomic classification defined by topology and ANI	classification based on placement in class-level tree	GCA_003096615.1, s__Methylobacterium organophilum, 95.0, 87.44, 0.76; GCF_900112625.1, s__Methylobacterium sp900112625, 95.0, 87.21, 0.74; GCF_009806555.1, s__Methylobacterium sp009806555, 95.0, 86.99, 0.73; GCF_014873335.1, s__Methylobacterium sp014873335, 95.0, 86.92, 0.73; GCF_014138435.1, s__Methylobacterium fujisawaense, 95.0, 86.83, 0.72; GCF_017833295.1, s__Methylobacterium sp017833295, 95…	63.98	11	0.994171	Genome not assigned to closest species as it falls outside its pre-defined ANI radius
bin.281.fna	91.783	96.94	1.58	25	2725643	39438	248_1	2	100	100	near	low	d__Bacteria	p__Actinobacteriota	c__Actinomycetia	o__Actinomycetales	f__Actinomycetaceae	g__Actinomyces	s__Actinomyces sp000220835	GCF_000220835.1	95	d__Bacteria;p__Actinobacteriota;c__Actinomycetia;o__Actinomycetales;f__Actinomycetaceae;g__Actinomyces;s__Actinomyces sp000220835	99.34	0.96	GCF_000220835.1	95	d__Bacteria;p__Actinobacteriota;c__Actinomycetia;o__Actinomycetales;f__Actinomycetaceae;g__Actinomyces;s__Actinomyces sp000220835	99.34	0.96	d__Bacteria;p__Actinobacteriota;c__Actinomycetia;o__Actinomycetales;f__Actinomycetaceae;g__Actinomyces;s__	taxonomic classification defined by topology and ANI	topological placement and ANI have congruent species assignments	GCF_000429265.1, s__Actinomyces gerencseriae, 95.0, 83.67, 0.76; GCA_000711965.1, s__Actinomyces israelii, 95.0, 83.33, 0.75; GCF_000269805.1, s__Actinomyces massiliensis, 95.0, 82.09, 0.68; GCF_000429225.1, s__Actinomyces dentalis, 95.0, 81.4, 0.62; GCF_001278845.1, s__Actinomyces sp001278845, 95.0, 81.22, 0.6; GCF_001937665.1, s__Actinomyces oris_D, 95.0, 80.68, 0.49; GCF_001956585.1, s__Actino…	84.69	11	N/A	N/A
bin.286.fna	13.2311	54.89	9.65	57.14	2069916	11328	414_0	1	NA	NA	moderate	medium	d__Bacteria	p__Firmicutes	c__Bacilli	o__Lactobacillales	f__Streptococcaceae	g__Streptococcus	s__Streptococcus gordonii	GCF_001553855.1	95	d__Bacteria;p__Firmicutes;c__Bacilli;o__Lactobacillales;f__Streptococcaceae;g__Streptococcus;s__Streptococcus gordonii	95.34	0.73	GCA_001578795.1	95	d__Bacteria;p__Firmicutes;c__Bacilli;o__Lactobacillales;f__Streptococcaceae;g__Streptococcus;s__Streptococcus gordonii_A	94.3	0.73	d__Bacteria;p__Firmicutes;c__Bacilli;o__Lactobacillales;f__Streptococcaceae;g__Streptococcus;s__	ANI	topological placement and ANI have incongruent species assignments	GCF_013343115.1, s__Streptococcus sanguinis_H, 95.0, 85.48, 0.47; GCF_000212815.1, s__Streptococcus sanguinis_C, 95.0, 85.02, 0.47; GCF_900635155.1, s__Streptococcus sanguinis_G, 95.0, 84.97, 0.49; GCF_003943655.1, s__Streptococcus sanguinis_F, 95.0, 84.94, 0.48; GCF_000194945.1, s__Streptococcus sanguinis, 95.0, 84.8, 0.49; GCF_003943735.1, s__Streptococcus sanguinis_E, 95.0, 84.8, 0.47; GCF_000…	45.29	11	N/A	N/A
bin.288.fna	45.6527	64.05	4.55	46.15	1147834	25981	437_1	2	99.56	99.56	moderate	low	d__Bacteria	p__Firmicutes	c__Bacilli	o__Staphylococcales	f__Gemellaceae	g__Gemella	s__Gemella morbillorum	GCF_900476045.1	95	d__Bacteria;p__Firmicutes;c__Bacilli;o__Staphylococcales;f__Gemellaceae;g__Gemella;s__Gemella morbillorum	96.13	0.86	GCF_900476045.1	95	d__Bacteria;p__Firmicutes;c__Bacilli;o__Staphylococcales;f__Gemellaceae;g__Gemella;s__Gemella morbillorum	96.13	0.86	d__Bacteria;p__Firmicutes;c__Bacilli;o__Staphylococcales;f__Gemellaceae;g__Gemella;s__	taxonomic classification defined by topology and ANI	topological placement and ANI have congruent species assignments	GCF_012273215.1, s__Gemella haemolysans_A, 95.0, 81.84, 0.64; GCA_002871655.1, s__Gemella sp002871655, 95.0, 81.5, 0.62; GCF_001553035.1, s__Gemella haemolysans_B, 95.0, 81.34, 0.56; GCF_901873445.1, s__Gemella haemolysans_C, 95.0, 81.34, 0.6; GCF_000701685.1, s__Gemella sanguinis, 95.0, 81.16, 0.58; GCA_900766305.1, s__Gemella sp900766305, 95.0, 81.0, 0.55; GCF_000173915.1, s__Gemella haemolysan…	51.53	11	N/A	N/A
bin.29.fna	86.0782	94.22	2.22	50	2092766	3948	237_1	2	100	100	near	low	d__Bacteria	p__Actinobacteriota	c__Actinomycetia	o__Actinomycetales	f__Micrococcaceae	g__Rothia	s__Rothia mucilaginosa	GCF_000175615.1	95	d__Bacteria;p__Actinobacteriota;c__Actinomycetia;o__Actinomycetales;f__Micrococcaceae;g__Rothia;s__Rothia mucilaginosa	96.41	0.96	GCF_001548235.1	95	d__Bacteria;p__Actinobacteriota;c__Actinomycetia;o__Actinomycetales;f__Micrococcaceae;g__Rothia;s__Rothia mucilaginosa_B	94.81	0.96	d__Bacteria;p__Actinobacteriota;c__Actinomycetia;o__Actinomycetales;f__Micrococcaceae;g__Rothia;s__	ANI	topological placement and ANI have incongruent species assignments	GCF_001808955.1, s__Rothia sp001808955, 95.0, 94.77, 0.95; GCA_015265375.1, s__Rothia sp015265375, 95.0, 94.34, 0.93; GCF_001061665.1, s__Rothia mucilaginosa_A, 95.0, 89.31, 0.89; GCF_901875305.1, s__Rothia sp902373285, 95.0, 88.07, 0.89; GCA_002355935.1, s__Rothia aeria, 95.0, 79.2, 0.39; GCF_000164695.2, s__Rothia dentocariosa, 95.0, 78.81, 0.31; GCF_014217215.1, s__Rothia nasimurium_C, 95.0, 7…	84.89	11	N/A	N/A
bin.292.fna	96.0804	98.78	1.11	50	3505708	30961	25_1	2	100	100	near	low	d__Bacteria	p__Bacteroidota	c__Bacteroidia	o__Flavobacteriales	f__Flavobacteriaceae	g__Capnocytophaga	s__Capnocytophaga sputigena	GCF_900446695.1	95	d__Bacteria;p__Bacteroidota;c__Bacteroidia;o__Flavobacteriales;f__Flavobacteriaceae;g__Capnocytophaga;s__Capnocytophaga sputigena	95.25	0.79	GCF_900446695.1	95	d__Bacteria;p__Bacteroidota;c__Bacteroidia;o__Flavobacteriales;f__Flavobacteriaceae;g__Capnocytophaga;s__Capnocytophaga sputigena	95.25	0.79	d__Bacteria;p__Bacteroidota;c__Bacteroidia;o__Flavobacteriales;f__Flavobacteriaceae;g__Capnocytophaga;s__	taxonomic classification defined by topology and ANI	topological placement and ANI have congruent species assignments	GCF_002209445.1, s__Capnocytophaga endodontalis, 95.0, 92.52, 0.78; GCF_000023285.1, s__Capnocytophaga ochracea, 95.0, 84.49, 0.65; GCF_000174755.1, s__Capnocytophaga gingivalis, 95.0, 83.13, 0.18; GCF_002999135.1, s__Capnocytophaga sp002999135, 95.0, 82.16, 0.41; GCF_000192225.1, s__Capnocytophaga sp000192225, 95.0, 81.19, 0.16; GCF_000466425.1, s__Capnocytophaga sp000466425, 95.0, 80.95, 0.17; …	96.17	11	N/A	N/A
bin.294.fna	33.1403	59.69	6.74	93.33	1471325	4166	318_0	1	NA	NA	moderate	medium	d__Bacteria	p__Firmicutes_A	c__Clostridia	o__Lachnospirales	f__Lachnospiraceae	g__Oribacterium	s__Oribacterium parvum	GCF_000238055.2	95	d__Bacteria;p__Firmicutes_A;c__Clostridia;o__Lachnospirales;f__Lachnospiraceae;g__Oribacterium;s__Oribacterium parvum	96.99	0.84	GCF_000238055.2	95	d__Bacteria;p__Firmicutes_A;c__Clostridia;o__Lachnospirales;f__Lachnospiraceae;g__Oribacterium;s__Oribacterium parvum	96.99	0.84	d__Bacteria;p__Firmicutes_A;c__Clostridia;o__Lachnospirales;f__Lachnospiraceae;g__Oribacterium;s__	taxonomic classification defined by topology and ANI	topological placement and ANI have congruent species assignments	GCF_014202695.1, s__Oribacterium sinus, 95.0, 85.34, 0.44; GCF_000238075.1, s__Oribacterium asaccharolyticum, 95.0, 81.93, 0.58; GCA_015258095.1, s__Oribacterium sp015258095, 95.0, 79.66, 0.36; GCF_000160135.1, s__Oribacterium sp000160135, 95.0, 77.7, 0.05; GCF_013394775.1, s__Oribacterium sp013394775, 95.0, 77.55, 0.04; GCA_000513555.1, s__Oribacterium sp000513555, 95.0, 76.99, 0.05; GCF_0020072…	45.31	11	N/A	Genome has more than 11.7% of markers with multiple hits
bin.296.fna	76.5767	89.33	3.05	28.57	6198543	141484	180_0	1	NA	NA	substantial	low	d__Bacteria	p__Proteobacteria	c__Gammaproteobacteria	o__Burkholderiales	f__Burkholderiaceae	g__Achromobacter	s__Achromobacter ruhlandii	GCF_902859695.1	95.0063	d__Bacteria;p__Proteobacteria;c__Gammaproteobacteria;o__Burkholderiales;f__Burkholderiaceae;g__Achromobacter;s__Achromobacter ruhlandii	98.28	0.88	GCF_902859695.1	95.0063	d__Bacteria;p__Proteobacteria;c__Gammaproteobacteria;o__Burkholderiales;f__Burkholderiaceae;g__Achromobacter;s__Achromobacter ruhlandii	98.28	0.88	d__Bacteria;p__Proteobacteria;c__Gammaproteobacteria;o__Burkholderiales;f__Burkholderiaceae;g__Achromobacter;s__	taxonomic classification defined by topology and ANI	topological placement and ANI have congruent species assignments	GCF_902859745.1, s__Achromobacter dolens, 95.0063, 94.89, 0.83; GCF_902859645.1, s__Achromobacter insuavis, 95.6014, 93.13, 0.8; GCF_001457475.1, s__Achromobacter xylosoxidans, 95.0, 92.89, 0.85; GCF_016127315.1, s__Achromobacter insuavis_A, 95.6014, 92.6, 0.85; GCF_902859765.1, s__Achromobacter pulmonis, 95.0, 91.17, 0.82; GCF_902859705.1, s__Achromobacter deleyi, 95.0, 88.75, 0.79; GCF_01417030…	78.08	11	N/A	N/A
bin.298.fna	75.0726	72.88	0	0	4638920	19336	199_1	2	99.94	99.94	substantial	none	d__Bacteria	p__Proteobacteria	c__Gammaproteobacteria	o__Burkholderiales	f__Burkholderiaceae	g__Herbaspirillum	s__Herbaspirillum huttiense	GCF_004367745.1	95	d__Bacteria;p__Proteobacteria;c__Gammaproteobacteria;o__Burkholderiales;f__Burkholderiaceae;g__Herbaspirillum;s__Herbaspirillum huttiense	97.46	0.91	GCF_004367745.1	95	d__Bacteria;p__Proteobacteria;c__Gammaproteobacteria;o__Burkholderiales;f__Burkholderiaceae;g__Herbaspirillum;s__Herbaspirillum huttiense	97.46	0.91	d__Bacteria;p__Proteobacteria;c__Gammaproteobacteria;o__Burkholderiales;f__Burkholderiaceae;g__Herbaspirillum;s__	taxonomic classification defined by topology and ANI	topological placement and ANI have congruent species assignments	GCF_002213425.1, s__Herbaspirillum aquaticum, 95.0, 92.78, 0.83; GCF_000261365.1, s__Herbaspirillum sp000261365, 95.0, 90.26, 0.81; GCF_001040945.1, s__Herbaspirillum seropedicae, 95.0, 87.67, 0.77; GCF_003719195.1, s__Herbaspirillum rubrisubalbicans, 95.0, 87.63, 0.79; GCF_000300975.2, s__Herbaspirillum frisingense, 95.0, 87.42, 0.76; GCF_015767275.1, s__Herbaspirillum sp013426985, 95.0, 87.22, …	62.63	11	N/A	N/A
bin.3.fna	24.432	51.88	6.51	63.24	2107290	7417	393_3	1	NA	NA	moderate	medium	d__Bacteria	p__Proteobacteria	c__Gammaproteobacteria	o__Pseudomonadales	f__Moraxellaceae	g__Acinetobacter	s__Acinetobacter pittii	GCF_000369045.1	95	d__Bacteria;p__Proteobacteria;c__Gammaproteobacteria;o__Pseudomonadales;f__Moraxellaceae;g__Acinetobacter;s__Acinetobacter pittii	95.58	0.74	GCF_000369045.1	95	d__Bacteria;p__Proteobacteria;c__Gammaproteobacteria;o__Pseudomonadales;f__Moraxellaceae;g__Acinetobacter;s__Acinetobacter pittii	95.58	0.74	d__Bacteria;p__Proteobacteria;c__Gammaproteobacteria;o__Pseudomonadales;f__Moraxellaceae;g__Acinetobacter;s__	taxonomic classification defined by topology and ANI	topological placement and ANI have congruent species assignments	GCF_013009345.1, s__Acinetobacter sp013009345, 95.0, 93.72, 0.71; GCF_002928115.1, s__Acinetobacter pittii_H, 95.0, 93.45, 0.73; GCF_001605885.1, s__Acinetobacter lactucae, 95.0, 92.24, 0.73; GCF_013344765.1, s__Acinetobacter lactucae_A, 95.0, 91.7, 0.66; GCF_000399685.1, s__Acinetobacter pittii_E, 95.0, 91.52, 0.71; GCF_000196795.1, s__Acinetobacter oleivorans, 95.0, 90.53, 0.75; GCF_000313935.1…	37.57	11	N/A	N/A
bin.30.fna	13.0439	53.78	9.12	35.29	901636	1552	111_1	2	100	100	moderate	medium	d__Bacteria	p__Actinobacteriota	c__Coriobacteriia	o__Coriobacteriales	f__Atopobiaceae	g__Lancefieldella	s__	N/A	N/A	N/A	N/A	N/A	GCF_000174015.1	95	d__Bacteria;p__Actinobacteriota;c__Coriobacteriia;o__Coriobacteriales;f__Atopobiaceae;g__Lancefieldella;s__Lancefieldella rimae	89.45	0.75	d__Bacteria;p__Actinobacteriota;c__Coriobacteriia;o__Coriobacteriales;f__Atopobiaceae;g__Lancefieldella;s__	taxonomic classification defined by topology and ANI	classification based on placement in class-level tree	GCF_000411555.1, s__Lancefieldella sp000411555, 95.0, 93.72, 0.88; GCF_000024225.1, s__Lancefieldella parvula, 95.0, 82.37, 0.12; GCA_015259035.1, s__Lancefieldella sp015259035, 95.0, 81.94, 0.12; GCA_015259105.1, s__Lancefieldella sp015259105, 95.0, 80.58, 0.12; GCA_015259045.1, s__Lancefieldella sp015259045, 95.0, 79.56, 0.19; GCA_015258715.1, s__Lancefieldella sp015258715, 95.0, 79.16, 0.25; G…	29.57	11	0.987671	Genome not assigned to closest species as it falls outside its pre-defined ANI radius;Genome has more than 16.7% of markers with multiple hits
bin.300.fna	39.5668	61.21	4.68	12.5	2669936	17524	112_0	1	NA	NA	moderate	low	d__Bacteria	p__Bacteroidota	c__Bacteroidia	o__Bacteroidales	f__Bacteroidaceae	g__Alloprevotella	s__	N/A	N/A	N/A	N/A	N/A	GCF_014195585.1	95	d__Bacteria;p__Bacteroidota;c__Bacteroidia;o__Bacteroidales;f__Bacteroidaceae;g__Alloprevotella;s__Alloprevotella rava	91.8	0.63	d__Bacteria;p__Bacteroidota;c__Bacteroidia;o__Bacteroidales;f__Bacteroidaceae;g__Alloprevotella;s__	taxonomic classification defined by topology and ANI	classification based on placement in class-level tree	GCA_015257125.1, s__Alloprevotella sp015257125, 95.0, 81.29, 0.07; GCF_000159995.1, s__Alloprevotella tannerae, 95.0, 79.79, 0.07; GCA_900095835.1, s__Alloprevotella sp900095835, 95.0, 78.47, 0.06; GCA_015259125.1, s__Alloprevotella tannerae_A, 95.0, 78.45, 0.06; GCF_000318095.2, s__Alloprevotella sp000318095, 95.0, 78.21, 0.05; GCA_015259305.1, s__Alloprevotella tannerae_B, 95.0, 78.16, 0.07; GC…	61.26	11	0.995699	Genome not assigned to closest species as it falls outside its pre-defined ANI radius
bin.302.fna	101.326	98.92	0	0	3940570	56027	63_1	2	98.14	98.14	near	none	d__Bacteria	p__Bacteroidota	c__Bacteroidia	o__Flavobacteriales	f__Weeksellaceae	g__Elizabethkingia	s__Elizabethkingia anophelis	GCF_002023665.2	95	d__Bacteria;p__Bacteroidota;c__Bacteroidia;o__Flavobacteriales;f__Weeksellaceae;g__Elizabethkingia;s__Elizabethkingia anophelis	98.06	0.9	GCF_002023665.2	95	d__Bacteria;p__Bacteroidota;c__Bacteroidia;o__Flavobacteriales;f__Weeksellaceae;g__Elizabethkingia;s__Elizabethkingia anophelis	98.06	0.9	d__Bacteria;p__Bacteroidota;c__Bacteroidia;o__Flavobacteriales;f__Weeksellaceae;g__Elizabethkingia;s__	taxonomic classification defined by topology and ANI	topological placement and ANI have congruent species assignments	GCF_001675285.1, s__Elizabethkingia miricola, 95.0, 92.46, 0.88; GCF_002024805.1, s__Elizabethkingia bruuniana, 95.0, 91.84, 0.88; GCF_002023715.1, s__Elizabethkingia occulta, 95.0, 90.72, 0.87; GCF_001521765.1, s__Elizabethkingia ursingii, 95.0, 89.99, 0.87; GCF_003058195.1, s__Elizabethkingia sp003058195, 95.0, 89.69, 0.85; GCF_000367325.1, s__Elizabethkingia meningoseptica, 95.0, 81.68, 0.63; …	95.91	11	N/A	N/A
bin.303.fna	97.6144	95.53	0	0	1723756	1171570	110_0	1	NA	NA	near	none	d__Bacteria	p__Actinobacteriota	c__Coriobacteriia	o__Coriobacteriales	f__Atopobiaceae	g__Lancefieldella	s__Lancefieldella sp000564995	GCF_000564995.1	95	d__Bacteria;p__Actinobacteriota;c__Coriobacteriia;o__Coriobacteriales;f__Atopobiaceae;g__Lancefieldella;s__Lancefieldella sp000564995	96	0.92	GCA_015259105.1	95	d__Bacteria;p__Actinobacteriota;c__Coriobacteriia;o__Coriobacteriales;f__Atopobiaceae;g__Lancefieldella;s__Lancefieldella sp015259105	95.36	0.95	d__Bacteria;p__Actinobacteriota;c__Coriobacteriia;o__Coriobacteriales;f__Atopobiaceae;g__Lancefieldella;s__	ANI	topological placement and ANI have incongruent species assignments	GCA_900555335.1, s__Lancefieldella sp900555335, 95.0, 95.42, 0.96; GCA_015258605.1, s__Lancefieldella sp015258605, 95.0, 95.39, 0.96; GCA_015259045.1, s__Lancefieldella sp015259045, 95.0, 95.37, 0.97; GCA_015259035.1, s__Lancefieldella sp015259035, 95.0, 95.25, 0.99; GCA_015258715.1, s__Lancefieldella sp015258715, 95.0, 94.87, 0.92; GCA_902373375.1, s__Lancefieldella sp902373375, 95.0, 89.99, 0.9…	78.34	11	N/A	N/A
bin.307.fna	64.2468	77.58	3.37	50	1875429	3661	74_1	2	100	100	substantial	low	d__Bacteria	p__Bacteroidota	c__Bacteroidia	o__Bacteroidales	f__Bacteroidaceae	g__Prevotella	s__	N/A	N/A	N/A	N/A	N/A	N/A	N/A	N/A	N/A	N/A	d__Bacteria;p__Bacteroidota;c__Bacteroidia;o__Bacteroidales;f__Bacteroidaceae;g__Prevotella;s__	taxonomic classification defined by topology and ANI	classification based on placement in class-level tree	GCF_003043945.1, s__Prevotella sp003043945, 95.0, 83.22, 0.83; GCF_900113305.1, s__Prevotella sp900113305, 95.0, 81.06, 0.79; GCF_003609775.1, s__Prevotella melaninogenica_A, 95.0, 77.79, 0.05; GCF_018128065.1, s__Prevotella sp000467895, 95.0, 77.74, 0.06; GCF_003043925.1, s__Prevotella sp003043925, 95.0, 77.72, 0.08; GCF_000613925.1, s__Prevotella histicola, 95.0, 77.48, 0.04; GCF_001553265.1, s…	61.52	11	0.989497	Genome not assigned to closest species as it falls outside its pre-defined ANI radius
bin.308.fna	37.7008	51.53	3.12	33.33	988496	2300	160_0	1	NA	NA	moderate	low	d__Bacteria	p__Proteobacteria	c__Gammaproteobacteria	o__Burkholderiales	f__Neisseriaceae	g__Kingella	s__	N/A	N/A	N/A	N/A	N/A	N/A	N/A	N/A	N/A	N/A	d__Bacteria;p__Proteobacteria;c__Gammaproteobacteria;o__Burkholderiales;f__Neisseriaceae;g__Kingella;s__	taxonomic novelty determined using RED	classification based on placement in class-level tree	N/A	34.49	11	0.971882	N/A
bin.31.fna	86.7225	90.01	1.24	50	1812903	34003	247_3	5	100	96.66	near	low	d__Bacteria	p__Actinobacteriota	c__Actinomycetia	o__Actinomycetales	f__Actinomycetaceae	g__Actinomyces	s__Actinomyces graevenitzii	GCF_000239695.1	95	d__Bacteria;p__Actinobacteriota;c__Actinomycetia;o__Actinomycetales;f__Actinomycetaceae;g__Actinomyces;s__Actinomyces graevenitzii	95.89	0.95	GCF_000239695.1	95	d__Bacteria;p__Actinobacteriota;c__Actinomycetia;o__Actinomycetales;f__Actinomycetaceae;g__Actinomyces;s__Actinomyces graevenitzii	95.89	0.95	d__Bacteria;p__Actinobacteriota;c__Actinomycetia;o__Actinomycetales;f__Actinomycetaceae;g__Actinomyces;s__	taxonomic classification defined by topology and ANI	topological placement and ANI have congruent species assignments	GCF_013184985.2, s__Actinomyces sp013185035, 95.0, 78.06, 0.17; GCF_016598775.1, s__Actinomyces weissii, 95.0, 77.87, 0.19; GCF_001937665.1, s__Actinomyces oris_D, 95.0, 77.87, 0.17; GCF_001956585.1, s__Actinomyces naeslundii, 95.0, 77.81, 0.18; GCF_004010955.1, s__Actinomyces wuliandei, 95.0, 77.71, 0.11; GCF_001553935.1, s__Actinomyces oris_A, 95.0, 77.69, 0.18; GCF_002154335.2, s__Actinomyces …	79.01	11	N/A	N/A
bin.310.fna	52.9424	92.85	9.4	59.09	2349805	94602	162_2	1	NA	NA	near	medium	d__Bacteria	p__Proteobacteria	c__Gammaproteobacteria	o__Burkholderiales	f__Neisseriaceae	g__Neisseria	s__Neisseria flavescens_B	GCF_001618015.1	95.1594	d__Bacteria;p__Proteobacteria;c__Gammaproteobacteria;o__Burkholderiales;f__Neisseriaceae;g__Neisseria;s__Neisseria flavescens_B	95.81	0.86	N/A	N/A	N/A	N/A	N/A	d__Bacteria;p__Proteobacteria;c__Gammaproteobacteria;o__Burkholderiales;f__Neisseriaceae;g__Neisseria;s__	ANI	topological placement and ANI have incongruent species assignments	GCF_001618015.1, s__Neisseria flavescens_B, 95.1594, 95.81, 0.86; GCF_005221305.1, s__Neisseria subflava, 95.1594, 95.21, 0.85; GCF_001618065.1, s__Neisseria flavescens_A, 95.6469, 95.18, 0.85; GCF_003044645.1, s__Neisseria subflava_B, 95.654, 95.17, 0.88; GCF_001618085.1, s__Neisseria flavescens_C, 95.4709, 95.16, 0.84; GCF_003045025.1, s__Neisseria subflava_A, 95.3115, 95.13, 0.86; GCF_00335166…	65.93	11	N/A	Genome has more than 14.2% of markers with multiple hits
bin.311.fna	85.1794	95.37	2.59	62.5	1536137	15183	348_0	1	NA	NA	near	low	d__Bacteria	p__Firmicutes_C	c__Negativicutes	o__Veillonellales	f__Megasphaeraceae	g__Anaeroglobus	s__Anaeroglobus geminatus	GCF_000239275.1	95	d__Bacteria;p__Firmicutes_C;c__Negativicutes;o__Veillonellales;f__Megasphaeraceae;g__Anaeroglobus;s__Anaeroglobus geminatus	98.64	0.96	GCF_000239275.1	95	d__Bacteria;p__Firmicutes_C;c__Negativicutes;o__Veillonellales;f__Megasphaeraceae;g__Anaeroglobus;s__Anaeroglobus geminatus	98.64	0.96	d__Bacteria;p__Firmicutes_C;c__Negativicutes;o__Veillonellales;f__Megasphaeraceae;g__Anaeroglobus;s__	taxonomic classification defined by topology and ANI	topological placement and ANI have congruent species assignments	GCF_900095855.1, s__Anaeroglobus massiliensis, 95.0, 78.63, 0.37; GCF_000165735.1, s__Anaeroglobus micronuciformis, 95.0, 78.47, 0.33; GCF_900240295.1, s__Anaeroglobus vaginalis, 95.0, 77.74, 0.2	89.1	11	N/A	N/A
bin.312.fna	85.1972	91.83	1.53	0	4072717	8600	267_0	1	NA	NA	near	low	d__Bacteria	p__Proteobacteria	c__Alphaproteobacteria	o__Parvibaculales	f__Parvibaculaceae	g__Parvibaculum	s__	N/A	N/A	N/A	N/A	N/A	GCA_013823365.1	95	d__Bacteria;p__Proteobacteria;c__Alphaproteobacteria;o__Parvibaculales;f__Parvibaculaceae;g__Parvibaculum;s__Parvibaculum sp013823365	89.23	0.72	d__Bacteria;p__Proteobacteria;c__Alphaproteobacteria;o__Parvibaculales;f__Parvibaculaceae;g__Parvibaculum;s__	taxonomic classification defined by topology and ANI	classification based on placement in class-level tree	GCA_002480495.1, s__Parvibaculum sp002480495, 95.0, 82.76, 0.64; GCF_000017565.1, s__Parvibaculum lavamentivorans, 95.0, 82.7, 0.64; GCA_002842875.1, s__Parvibaculum sp002842875, 95.0, 82.21, 0.55; GCA_017642695.1, s__Parvibaculum sp017642695, 95.0, 82.1, 0.62; GCA_014359855.1, s__Parvibaculum sp014359855, 95.0, 81.5, 0.58; GCA_002841195.1, s__Parvibaculum sp002841195, 95.0, 81.46, 0.58; GCA_0026…	79.88	11	0.991	Genome not assigned to closest species as it falls outside its pre-defined ANI radius
bin.316.fna	85.2039	88.3	1.19	20	6852495	135476	266_1	2	100	100	substantial	low	d__Bacteria	p__Proteobacteria	c__Alphaproteobacteria	o__Rhizobiales	f__Xanthobacteraceae	g__Bradyrhizobium	s__Bradyrhizobium sp002831585	GCF_002831585.1	95	d__Bacteria;p__Proteobacteria;c__Alphaproteobacteria;o__Rhizobiales;f__Xanthobacteraceae;g__Bradyrhizobium;s__Bradyrhizobium sp002831585	98.66	0.96	GCF_002831585.1	95	d__Bacteria;p__Proteobacteria;c__Alphaproteobacteria;o__Rhizobiales;f__Xanthobacteraceae;g__Bradyrhizobium;s__Bradyrhizobium sp002831585	98.66	0.96	d__Bacteria;p__Proteobacteria;c__Alphaproteobacteria;o__Rhizobiales;f__Xanthobacteraceae;g__Bradyrhizobium;s__	taxonomic classification defined by topology and ANI	topological placement and ANI have congruent species assignments	GCF_016839165.1, s__Bradyrhizobium sp003020075, 95.0, 90.62, 0.8; GCA_001238275.1, s__Bradyrhizobium viridifuturi, 95.0, 90.57, 0.79; GCF_007993935.1, s__Bradyrhizobium macuxiense_A, 95.0, 90.38, 0.8; GCF_001982635.1, s__Bradyrhizobium mercantei, 95.0, 90.38, 0.79; GCF_001189845.1, s__Bradyrhizobium tropiciagri, 95.0, 90.35, 0.78; GCF_001908235.1, s__Bradyrhizobium sp001908235, 95.0, 90.25, 0.75;…	80.48	11	N/A	N/A
bin.318.fna	27.1212	59.31	8.62	100	3953017	30694	157_1	2	99.77	99.77	moderate	medium	d__Bacteria	p__Proteobacteria	c__Alphaproteobacteria	o__Rhizobiales_A	f__Rhizobiaceae_A	g__Ochrobactrum	s__Ochrobactrum anthropi	GCF_000017405.1	95.518	d__Bacteria;p__Proteobacteria;c__Alphaproteobacteria;o__Rhizobiales_A;f__Rhizobiaceae_A;g__Ochrobactrum;s__Ochrobactrum anthropi	98.05	0.78	GCF_000017405.1	95.518	d__Bacteria;p__Proteobacteria;c__Alphaproteobacteria;o__Rhizobiales_A;f__Rhizobiaceae_A;g__Ochrobactrum;s__Ochrobactrum anthropi	98.05	0.78	d__Bacteria;p__Proteobacteria;c__Alphaproteobacteria;o__Rhizobiales_A;f__Rhizobiaceae_A;g__Ochrobactrum;s__	taxonomic classification defined by topology and ANI	topological placement and ANI have congruent species assignments	GCA_012103075.1, s__Ochrobactrum cytisi, 95.518, 94.78, 0.76; GCF_008932295.1, s__Ochrobactrum tritici, 95.0, 90.72, 0.7; GCF_000182645.1, s__Ochrobactrum intermedium, 95.0, 90.58, 0.73; GCF_902825325.1, s__Ochrobactrum sp003176975, 95.0, 90.14, 0.68; GCA_012103035.1, s__Ochrobactrum oryzae, 95.0, 88.47, 0.66; GCF_006376675.1, s__Ochrobactrum pecoris, 95.0, 88.43, 0.71; GCA_900470195.1, s__Ochrob…	48.69	11	N/A	N/A
bin.319.fna	78.7476	87.9	2.53	57.14	2254250	10426	19_1	5	99.78	98.7	substantial	low	d__Bacteria	p__Firmicutes_A	c__Clostridia	o__Lachnospirales	f__Lachnospiraceae	g__Ruminococcus_B	s__Ruminococcus_B gnavus	GCF_008121495.1	95	d__Bacteria;p__Firmicutes_A;c__Clostridia;o__Lachnospirales;f__Lachnospiraceae;g__Ruminococcus_B;s__Ruminococcus_B gnavus	99.35	0.96	GCF_008121495.1	95	d__Bacteria;p__Firmicutes_A;c__Clostridia;o__Lachnospirales;f__Lachnospiraceae;g__Ruminococcus_B;s__Ruminococcus_B gnavus	99.35	0.96	d__Bacteria;p__Firmicutes_A;c__Clostridia;o__Lachnospirales;f__Lachnospiraceae;g__Ruminococcus_B;s__	taxonomic classification defined by topology and ANI	topological placement and ANI have congruent species assignments	GCA_900544395.1, s__Ruminococcus_B sp900544395, 95.0, 85.15, 0.73; GCA_018883985.1, s__Ruminococcus_B intestinipullorum, 95.0, 78.37, 0.17	75.6	11	N/A	N/A
bin.32.fna	59.2598	58.23	0.26	100	1335335	10957	375_1	2	100	100	moderate	low	d__Bacteria	p__Firmicutes_B	c__Peptococcia	o__Peptococcales	f__Peptococcaceae	g__	s__	N/A	N/A	N/A	N/A	N/A	N/A	N/A	N/A	N/A	N/A	d__Bacteria;p__Firmicutes_B;c__Peptococcia;o__Peptococcales;f__Peptococcaceae;g__;s__	taxonomic classification fully defined by topology	classification based on placement in class-level tree	N/A	72.46	11	0.803407	N/A
bin.320.fna	99.2549	97.27	0.03	100	2822854	13560	422_1	3	100	97.76	near	low	d__Bacteria	p__Firmicutes	c__Bacilli	o__Lactobacillales	f__Lactobacillaceae	g__Lacticaseibacillus	s__Lacticaseibacillus rhamnosus	GCF_900636965.1	95	d__Bacteria;p__Firmicutes;c__Bacilli;o__Lactobacillales;f__Lactobacillaceae;g__Lacticaseibacillus;s__Lacticaseibacillus rhamnosus	97.59	0.91	GCF_900636965.1	95	d__Bacteria;p__Firmicutes;c__Bacilli;o__Lactobacillales;f__Lactobacillaceae;g__Lacticaseibacillus;s__Lacticaseibacillus rhamnosus	97.59	0.91	d__Bacteria;p__Firmicutes;c__Bacilli;o__Lactobacillales;f__Lactobacillaceae;g__Lacticaseibacillus;s__	taxonomic classification defined by topology and ANI	topological placement and ANI have congruent species assignments	GCF_000260435.1, s__Lacticaseibacillus zeae, 95.0, 80.81, 0.54; GCF_000829055.1, s__Lacticaseibacillus casei, 95.0, 80.75, 0.53; GCF_004123795.1, s__Lacticaseibacillus chiayiensis, 95.0, 80.72, 0.52; GCF_000829035.1, s__Lacticaseibacillus paracasei, 95.0, 79.86, 0.45; GCF_001311195.1, s__Lacticaseibacillus camelliae, 95.0, 78.18, 0.05; GCF_003946465.1, s__Lacticaseibacillus hegangensis, 95.0, 78.…	89.48	11	N/A	N/A
bin.321.fna	88.0258	91.41	1.12	40	4909991	272652	284_0	1	NA	NA	near	low	d__Bacteria	p__Actinobacteriota	c__Actinomycetia	o__Mycobacteriales	f__Mycobacteriaceae	g__Mycobacterium	s__Mycobacterium abscessus	GCA_000069185.1	95	d__Bacteria;p__Actinobacteriota;c__Actinomycetia;o__Mycobacteriales;f__Mycobacteriaceae;g__Mycobacterium;s__Mycobacterium abscessus	99.02	0.97	GCA_000069185.1	95	d__Bacteria;p__Actinobacteriota;c__Actinomycetia;o__Mycobacteriales;f__Mycobacteriaceae;g__Mycobacterium;s__Mycobacterium abscessus	99.02	0.97	d__Bacteria;p__Actinobacteriota;c__Actinomycetia;o__Mycobacteriales;f__Mycobacteriaceae;g__Mycobacterium;s__	taxonomic classification defined by topology and ANI	topological placement and ANI have congruent species assignments	GCF_001605725.1, s__Mycobacterium immunogenum, 95.0, 86.38, 0.82; GCF_002013895.1, s__Mycobacterium franklinii, 95.0, 85.76, 0.8; GCF_001456355.1, s__Mycobacterium saopaulense, 95.0, 85.3, 0.8; GCF_014204435.1, s__Mycobacterium chelonae_A, 95.0, 84.79, 0.79; GCF_002356335.1, s__Mycobacterium stephanolepidis, 95.0, 83.9, 0.73; GCF_002013375.1, s__Mycobacterium sp002013375, 95.0, 83.89, 0.74; GCF_0…	79.35	11	N/A	N/A
bin.326.fna	95.8208	99.39	1.25	0	1515581	182635	330_1	2	100	100	near	low	d__Bacteria	p__Actinobacteriota	c__Actinomycetia	o__Actinomycetales	f__Bifidobacteriaceae	g__Bifidobacterium	s__Bifidobacterium vaginale_E	GCF_000263595.1	95	d__Bacteria;p__Actinobacteriota;c__Actinomycetia;o__Actinomycetales;f__Bifidobacteriaceae;g__Bifidobacterium;s__Bifidobacterium vaginale_E	95.83	0.9	GCF_000263595.1	95	d__Bacteria;p__Actinobacteriota;c__Actinomycetia;o__Actinomycetales;f__Bifidobacteriaceae;g__Bifidobacterium;s__Bifidobacterium vaginale_E	95.83	0.9	d__Bacteria;p__Actinobacteriota;c__Actinomycetia;o__Actinomycetales;f__Bifidobacteriaceae;g__Bifidobacterium;s__	taxonomic classification defined by topology and ANI	topological placement and ANI have congruent species assignments	GCF_000263635.1, s__Bifidobacterium vaginale_C, 95.0, 95.28, 0.94; GCA_003585735.1, s__Bifidobacterium sp003585735, 95.0, 88.83, 0.85; GCA_003585845.1, s__Bifidobacterium sp003585845, 95.706, 87.38, 0.81; GCF_003397705.1, s__Bifidobacterium swidsinskii, 95.6629, 87.29, 0.82; GCF_001546485.1, s__Bifidobacterium vaginale_D, 95.0, 87.24, 0.75; GCF_003293675.1, s__Bifidobacterium leopoldii, 95.706, 8…	92.87	11	N/A	N/A
bin.329.fna	100.261	99	0.29	0	5497741	212144	197_1	2	99.81	99.81	near	low	d__Bacteria	p__Proteobacteria	c__Gammaproteobacteria	o__Burkholderiales	f__Burkholderiaceae	g__Ralstonia	s__Ralstonia sp001078575	GCF_001078575.1	95	d__Bacteria;p__Proteobacteria;c__Gammaproteobacteria;o__Burkholderiales;f__Burkholderiaceae;g__Ralstonia;s__Ralstonia sp001078575	99.95	0.97	GCF_001078575.1	95	d__Bacteria;p__Proteobacteria;c__Gammaproteobacteria;o__Burkholderiales;f__Burkholderiaceae;g__Ralstonia;s__Ralstonia sp001078575	99.95	0.97	d__Bacteria;p__Proteobacteria;c__Gammaproteobacteria;o__Burkholderiales;f__Burkholderiaceae;g__Ralstonia;s__	taxonomic classification defined by topology and ANI	topological placement and ANI have congruent species assignments	GCF_008801405.1, s__Ralstonia insidiosa, 95.0, 94.17, 0.85; GCF_016429285.1, s__Ralstonia sp016429285, 95.0, 91.58, 0.79; GCF_000801955.1, s__Ralstonia sp000801955, 95.0, 90.22, 0.81; GCA_002298975.1, s__Ralstonia sp002298975, 95.0, 87.52, 0.73; GCF_003851545.1, s__Ralstonia sp003851545, 95.0, 87.25, 0.75; GCF_000620465.1, s__Ralstonia sp000620465, 95.0, 87.19, 0.78; GCF_007997035.1, s__Ralstonia…	95.49	11	N/A	N/A
bin.33.fna	76.8374	81.26	1.27	0	1433938	5990	354_1	4	100	98.31	substantial	low	d__Bacteria	p__Actinobacteriota	c__Actinomycetia	o__Mycobacteriales	f__Mycobacteriaceae	g__Lawsonella	s__Lawsonella clevelandensis_A	GCA_003241315.1	95	d__Bacteria;p__Actinobacteriota;c__Actinomycetia;o__Mycobacteriales;f__Mycobacteriaceae;g__Lawsonella;s__Lawsonella clevelandensis_A	99.89	0.97	GCA_003241315.1	95	d__Bacteria;p__Actinobacteriota;c__Actinomycetia;o__Mycobacteriales;f__Mycobacteriaceae;g__Lawsonella;s__Lawsonella clevelandensis_A	99.89	0.97	d__Bacteria;p__Actinobacteriota;c__Actinomycetia;o__Mycobacteriales;f__Mycobacteriaceae;g__Lawsonella;s__	taxonomic classification defined by topology and ANI	topological placement and ANI have congruent species assignments	GCA_018376445.1, s__Lawsonella sp018376445, 95.0, 80.0, 0.51; GCF_001293125.1, s__Lawsonella clevelandensis, 95.0, 79.61, 0.48; GCA_012842085.1, s__Lawsonella sp012842085, 95.0, 78.22, 0.2	75.68	11	N/A	N/A
bin.330.fna	100.04	97.9	0.07	0	1887111	83094	449_2	3	98.11	98.02	near	low	d__Bacteria	p__Firmicutes_A	c__Clostridia	o__Peptostreptococcales	f__Filifactoraceae	g__Filifactor	s__Filifactor alocis	GCF_000163895.2	95	d__Bacteria;p__Firmicutes_A;c__Clostridia;o__Peptostreptococcales;f__Filifactoraceae;g__Filifactor;s__Filifactor alocis	98.14	0.85	GCF_000163895.2	95	d__Bacteria;p__Firmicutes_A;c__Clostridia;o__Peptostreptococcales;f__Filifactoraceae;g__Filifactor;s__Filifactor alocis	98.14	0.85	d__Bacteria;p__Firmicutes_A;c__Clostridia;o__Peptostreptococcales;f__Filifactoraceae;g__;s__	taxonomic classification defined by topology and ANI	topological placement and ANI have congruent species assignments	N/A	97	11	N/A	N/A
bin.332.fna	89.9763	90.46	0.67	33.33	3377318	154157	277_1	2	99.9	99.9	near	low	d__Bacteria	p__Actinobacteriota	c__Actinomycetia	o__Actinomycetales	f__Microbacteriaceae	g__Microbacterium	s__Microbacterium enclense	GCF_001456955.1	95	d__Bacteria;p__Actinobacteriota;c__Actinomycetia;o__Actinomycetales;f__Microbacteriaceae;g__Microbacterium;s__Microbacterium enclense	98.64	0.92	GCF_001456955.1	95	d__Bacteria;p__Actinobacteriota;c__Actinomycetia;o__Actinomycetales;f__Microbacteriaceae;g__Microbacterium;s__Microbacterium enclense	98.64	0.92	d__Bacteria;p__Actinobacteriota;c__Actinomycetia;o__Actinomycetales;f__Microbacteriaceae;g__Microbacterium;s__	taxonomic classification defined by topology and ANI	topological placement and ANI have congruent species assignments	GCF_014192415.1, s__Microbacterium proteolyticum, 95.0, 86.88, 0.77; GCF_001424225.1, s__Microbacterium sp001424225, 95.0, 86.88, 0.78; GCF_008763945.1, s__Microbacterium testaceum_G, 95.0, 86.31, 0.74; GCF_004854025.1, s__Microbacterium hydrothermale, 95.0, 86.14, 0.71; GCF_003075375.1, s__Microbacterium testaceum_E, 95.0, 85.97, 0.69; GCF_007679045.1, s__Microbacterium sp007679045, 95.0, 85.97,…	91.62	11	N/A	N/A
bin.333.fna	54.1662	57.09	0.79	16.67	1628228	4887	84_0	1	NA	NA	moderate	low	d__Bacteria	p__Bacteroidota	c__Bacteroidia	o__Bacteroidales	f__Bacteroidaceae	g__Prevotella	s__Prevotella multiformis	GCF_000191065.1	95	d__Bacteria;p__Bacteroidota;c__Bacteroidia;o__Bacteroidales;f__Bacteroidaceae;g__Prevotella;s__Prevotella multiformis	98.54	0.84	GCF_000191065.1	95	d__Bacteria;p__Bacteroidota;c__Bacteroidia;o__Bacteroidales;f__Bacteroidaceae;g__Prevotella;s__Prevotella multiformis	98.54	0.84	d__Bacteria;p__Bacteroidota;c__Bacteroidia;o__Bacteroidales;f__Bacteroidaceae;g__Prevotella;s__	taxonomic classification defined by topology and ANI	topological placement and ANI have congruent species assignments	GCF_900454835.1, s__Prevotella denticola, 95.0, 83.63, 0.68; GCF_008016795.1, s__Prevotella brunnea, 95.0, 80.32, 0.07; GCF_001262015.1, s__Prevotella fusca, 95.0, 79.12, 0.4; GCF_018127925.1, s__Prevotella melaninogenica_C, 95.0, 78.75, 0.23; GCF_018128065.1, s__Prevotella sp000467895, 95.0, 78.5, 0.28; GCF_000144405.1, s__Prevotella melaninogenica, 95.0, 78.41, 0.23; GCF_900187995.1, s__Prevote…	41.88	11	N/A	N/A
bin.335.fna	65.3916	68.9	1.17	41.67	4609435	4057	191_1	2	100	100	moderate	low	d__Bacteria	p__Proteobacteria	c__Gammaproteobacteria	o__Pseudomonadales	f__Pseudomonadaceae	g__Pseudomonas_E	s__Pseudomonas_E fluorescens_AN	GCF_001708445.1	95	d__Bacteria;p__Proteobacteria;c__Gammaproteobacteria;o__Pseudomonadales;f__Pseudomonadaceae;g__Pseudomonas_E;s__Pseudomonas_E fluorescens_AN	99.11	0.9	GCF_001708445.1	95	d__Bacteria;p__Proteobacteria;c__Gammaproteobacteria;o__Pseudomonadales;f__Pseudomonadaceae;g__Pseudomonas_E;s__Pseudomonas_E fluorescens_AN	99.11	0.9	d__Bacteria;p__Proteobacteria;c__Gammaproteobacteria;o__Pseudomonadales;f__Pseudomonadaceae;g__Pseudomonas_E;s__	taxonomic classification defined by topology and ANI	topological placement and ANI have congruent species assignments	GCF_900105325.1, s__Pseudomonas_E marginalis, 95.0, 89.28, 0.78; GCF_001269925.1, s__Pseudomonas_E sp001269925, 95.0, 89.23, 0.77; GCF_007858185.1, s__Pseudomonas_E grimontii, 95.0, 89.13, 0.8; GCF_001439695.1, s__Pseudomonas_E veronii, 95.0, 89.05, 0.77; GCF_001050345.1, s__Pseudomonas_E fildesensis, 95.0, 88.9, 0.76; GCF_014207255.1, s__Pseudomonas_E sp014207255, 95.0, 88.8, 0.8; GCF_003612935.…	69.04	11	N/A	N/A
bin.337.fna	83.787	88.52	1.55	60	4746017	11858	64_1	2	100	100	substantial	low	d__Bacteria	p__Bacteroidota	c__Bacteroidia	o__Flavobacteriales	f__Weeksellaceae	g__Chryseobacterium	s__	N/A	N/A	N/A	N/A	N/A	GCF_001013295.1	95	d__Bacteria;p__Bacteroidota;c__Bacteroidia;o__Flavobacteriales;f__Weeksellaceae;g__Chryseobacterium;s__Chryseobacterium indologenes_B	90.09	0.85	d__Bacteria;p__Bacteroidota;c__Bacteroidia;o__Flavobacteriales;f__Weeksellaceae;g__Chryseobacterium;s__	taxonomic classification defined by topology and ANI	classification based on placement in class-level tree	GCF_001684965.1, s__Chryseobacterium arthrosphaerae, 95.0, 85.46, 0.8; GCA_019203745.1, s__Chryseobacterium sp019203745, 95.0, 85.34, 0.77; GCF_008386505.1, s__Chryseobacterium sediminis, 95.0, 83.66, 0.69; GCF_000745535.1, s__Chryseobacterium sp000745535, 95.0, 83.63, 0.71; GCF_000799335.1, s__Chryseobacterium sp000799335, 95.0, 83.6, 0.71; GCF_008274625.1, s__Chryseobacterium sp008274625, 95.0,…	71.11	11	0.996046	Genome not assigned to closest species as it falls outside its pre-defined ANI radius
bin.338.fna	50.7255	57.47	1.72	0	1601030	4084	450_1	2	100	100	moderate	low	d__Bacteria	p__Firmicutes	c__Bacilli	o__Lactobacillales	f__Lactobacillaceae	g__Ligilactobacillus	s__Ligilactobacillus salivarius	GCF_001435955.1	95	d__Bacteria;p__Firmicutes;c__Bacilli;o__Lactobacillales;f__Lactobacillaceae;g__Ligilactobacillus;s__Ligilactobacillus salivarius	97.52	0.67	GCF_001435955.1	95	d__Bacteria;p__Firmicutes;c__Bacilli;o__Lactobacillales;f__Lactobacillaceae;g__Ligilactobacillus;s__Ligilactobacillus salivarius	97.52	0.67	d__Bacteria;p__Firmicutes;c__Bacilli;o__Lactobacillales;f__Lactobacillaceae;g__Ligilactobacillus;s__	taxonomic classification defined by topology and ANI	topological placement and ANI have congruent species assignments	GCF_000615845.1, s__Ligilactobacillus hayakitensis, 95.0, 78.68, 0.19; GCA_019119415.1, s__Ligilactobacillus avistercoris, 95.0, 77.84, 0.0; GCF_001654615.1, s__Ligilactobacillus aviarius_B, 95.0, 77.44, 0.03; GCF_001436315.1, s__Ligilactobacillus aviarius, 95.0, 77.33, 0.04; GCF_003864415.1, s__Ligilactobacillus salitolerans, 95.0, 77.28, 0.01; GCF_000423265.1, s__Ligilactobacillus saerimneri, 9…	38.8	11	N/A	N/A
bin.34.fna	51.1693	85.79	8.42	68.09	1767006	2935	56_1	2	96.24	96.24	substantial	medium	d__Bacteria	p__Bacteroidota	c__Bacteroidia	o__Bacteroidales	f__Porphyromonadaceae	g__Porphyromonas	s__Porphyromonas sp018127745	GCF_018127745.1	95	d__Bacteria;p__Bacteroidota;c__Bacteroidia;o__Bacteroidales;f__Porphyromonadaceae;g__Porphyromonas;s__Porphyromonas sp018127745	95.77	0.99	GCF_018127745.1	95	d__Bacteria;p__Bacteroidota;c__Bacteroidia;o__Bacteroidales;f__Porphyromonadaceae;g__Porphyromonas;s__Porphyromonas sp018127745	95.77	0.99	d__Bacteria;p__Bacteroidota;c__Bacteroidia;o__Bacteroidales;f__Porphyromonadaceae;g__Porphyromonas;s__	taxonomic classification defined by topology and ANI	topological placement and ANI have congruent species assignments	GCF_014647755.1, s__Porphyromonas pasteri, 95.0, 79.01, 0.52; GCA_905372525.1, s__Porphyromonas sp905372525, 95.0, 78.42, 0.45; GCF_900167105.1, s__Porphyromonas circumdentaria, 95.0, 78.36, 0.0; GCF_000614585.1, s__Porphyromonas gingivicanis, 95.0, 78.36, 0.0; GCF_000467855.2, s__Porphyromonas sp000467855, 95.0, 78.35, 0.46; GCA_905372565.1, s__Porphyromonas sp905372565, 95.0, 77.96, 0.22; GCF_0…	59.19	11	N/A	Genome has more than 10.0% of markers with multiple hits
bin.341.fna	85.5288	96.2	2.57	27.27	2246842	71755	254_0	1	NA	NA	near	low	d__Bacteria	p__Actinobacteriota	c__Actinomycetia	o__Actinomycetales	f__Bifidobacteriaceae	g__Bifidobacterium	s__Bifidobacterium breve	GCF_001025175.1	95	d__Bacteria;p__Actinobacteriota;c__Actinomycetia;o__Actinomycetales;f__Bifidobacteriaceae;g__Bifidobacterium;s__Bifidobacterium breve	98.74	0.88	GCF_001025175.1	95	d__Bacteria;p__Actinobacteriota;c__Actinomycetia;o__Actinomycetales;f__Bifidobacteriaceae;g__Bifidobacterium;s__Bifidobacterium breve	98.74	0.88	d__Bacteria;p__Actinobacteriota;c__Actinomycetia;o__Actinomycetales;f__Bifidobacteriaceae;g__Bifidobacterium;s__	taxonomic classification defined by topology and ANI	topological placement and ANI have congruent species assignments	GCF_000269965.1, s__Bifidobacterium infantis, 95.0, 87.42, 0.73; GCF_000196555.1, s__Bifidobacterium longum, 95.0, 86.77, 0.67; GCF_018555355.1, s__Bifidobacterium sp018555355, 95.0, 83.19, 0.61; GCF_003129905.1, s__Bifidobacterium callitrichidarum, 95.0, 83.18, 0.6; GCF_000741695.1, s__Bifidobacterium reuteri, 95.0, 82.81, 0.6; GCF_002259745.1, s__Bifidobacterium myosotis, 95.0, 82.71, 0.6; GCF_…	88.7	11	N/A	N/A
bin.343.fna	84.1715	92.54	2.27	4.55	6021412	453773	216_1	2	99.98	99.98	near	low	d__Bacteria	p__Proteobacteria	c__Alphaproteobacteria	o__Rhizobiales	f__Rhizobiaceae	g__Ensifer	s__Ensifer sp000799055	GCF_016919405.1	95	d__Bacteria;p__Proteobacteria;c__Alphaproteobacteria;o__Rhizobiales;f__Rhizobiaceae;g__Ensifer;s__Ensifer sp000799055	95.66	0.87	GCF_016919405.1	95	d__Bacteria;p__Proteobacteria;c__Alphaproteobacteria;o__Rhizobiales;f__Rhizobiaceae;g__Ensifer;s__Ensifer sp000799055	95.66	0.87	d__Bacteria;p__Proteobacteria;c__Alphaproteobacteria;o__Rhizobiales;f__Rhizobiaceae;g__Ensifer;s__	taxonomic classification defined by topology and ANI	topological placement and ANI have congruent species assignments	GCF_000697965.2, s__Ensifer adhaerens, 95.0, 94.03, 0.85; GCF_002007205.1, s__Ensifer adhaerens_D, 95.0, 90.66, 0.82; GCF_002940685.1, s__Ensifer adhaerens_E, 95.0, 90.29, 0.83; GCA_900469595.1, s__Ensifer sp900469595, 95.0, 88.61, 0.77; GCF_001429285.1, s__Ensifer sp001429285, 95.0, 87.7, 0.76; GCF_001695835.1, s__Ensifer sp001695835, 95.0, 87.48, 0.73; GCF_013283665.1, s__Ensifer sesbaniae, 95.…	85.64	11	N/A	N/A
bin.344.fna	65.724	83.78	4.62	61.54	2126330	20027	321_1	2	100	100	substantial	low	d__Bacteria	p__Firmicutes_A	c__Clostridia	o__Lachnospirales	f__Lachnospiraceae	g__Oribacterium	s__Oribacterium asaccharolyticum	GCF_000238075.1	95	d__Bacteria;p__Firmicutes_A;c__Clostridia;o__Lachnospirales;f__Lachnospiraceae;g__Oribacterium;s__Oribacterium asaccharolyticum	96.49	0.88	GCF_000238075.1	95	d__Bacteria;p__Firmicutes_A;c__Clostridia;o__Lachnospirales;f__Lachnospiraceae;g__Oribacterium;s__Oribacterium asaccharolyticum	96.49	0.88	d__Bacteria;p__Firmicutes_A;c__Clostridia;o__Lachnospirales;f__Lachnospiraceae;g__Oribacterium;s__	taxonomic classification defined by topology and ANI	topological placement and ANI have congruent species assignments	GCF_000238055.2, s__Oribacterium parvum, 95.0, 84.68, 0.57; GCA_015258095.1, s__Oribacterium sp015258095, 95.0, 81.14, 0.43; GCF_014202695.1, s__Oribacterium sinus, 95.0, 80.18, 0.32; GCA_004554245.1, s__Oribacterium sp004554245, 95.0, 76.72, 0.03; GCF_013394775.1, s__Oribacterium sp013394775, 95.0, 76.62, 0.05; GCA_002396005.1, s__Oribacterium sp002396005, 95.0, 76.54, 0.02; GCA_002431355.1, s__…	63.8	11	N/A	N/A
bin.345.fna	58.1922	75.73	4.12	50	1316604	8025	440_1	1	NA	NA	substantial	low	d__Bacteria	p__Fusobacteriota	c__Fusobacteriia	o__Fusobacteriales	f__Leptotrichiaceae	g__Leptotrichia	s__Leptotrichia sp018128225	GCF_018128225.1	95	d__Bacteria;p__Fusobacteriota;c__Fusobacteriia;o__Fusobacteriales;f__Leptotrichiaceae;g__Leptotrichia;s__Leptotrichia sp018128225	97.36	0.89	GCF_018128225.1	95	d__Bacteria;p__Fusobacteriota;c__Fusobacteriia;o__Fusobacteriales;f__Leptotrichiaceae;g__Leptotrichia;s__Leptotrichia sp018128225	97.36	0.89	d__Bacteria;p__Fusobacteriota;c__Fusobacteriia;o__Fusobacteriales;f__Leptotrichiaceae;g__Leptotrichia;s__	taxonomic classification defined by topology and ANI	topological placement and ANI have congruent species assignments	GCF_002240055.1, s__Leptotrichia sp002240055, 95.0, 91.63, 0.86; GCF_001553645.1, s__Leptotrichia sp001553645, 95.0, 87.38, 0.84; GCF_007990445.1, s__Leptotrichia wadei_A, 95.0, 83.21, 0.62; GCF_007990545.2, s__Leptotrichia wadei, 95.0, 81.88, 0.61; GCF_008327825.1, s__Leptotrichia shahii, 95.0, 81.31, 0.58; GCF_000023905.1, s__Leptotrichia buccalis, 95.0, 79.59, 0.59; GCF_013394795.1, s__Leptotr…	59.19	11	N/A	N/A
bin.346.fna	88.8333	98.13	2.43	18.18	2598228	55741	391_1	3	98.96	98.73	near	low	d__Bacteria	p__Firmicutes	c__Bacilli	o__Lactobacillales	f__Enterococcaceae	g__Enterococcus	s__Enterococcus faecalis	GCF_000392875.1	95	d__Bacteria;p__Firmicutes;c__Bacilli;o__Lactobacillales;f__Enterococcaceae;g__Enterococcus;s__Enterococcus faecalis	99.15	0.94	GCF_000392875.1	95	d__Bacteria;p__Firmicutes;c__Bacilli;o__Lactobacillales;f__Enterococcaceae;g__Enterococcus;s__Enterococcus faecalis	99.15	0.94	d__Bacteria;p__Firmicutes;c__Bacilli;o__Lactobacillales;f__Enterococcaceae;g__Enterococcus;s__	taxonomic classification defined by topology and ANI	topological placement and ANI have congruent species assignments	GCF_002148425.1, s__Enterococcus sp002148425, 95.0, 78.68, 0.29; GCF_017377505.1, s__Enterococcus sp017377505, 95.0, 78.59, 0.27; GCF_001465345.1, s__Enterococcus rotai, 95.0, 78.53, 0.27; GCF_002174455.1, s__Enterococcus sp002174455, 95.0, 78.49, 0.26; GCF_002140715.1, s__Enterococcus sp002140715, 95.0, 78.46, 0.26; GCF_002141365.1, s__Enterococcus sp002141365, 95.0, 78.38, 0.26; GCF_001730295.1…	91.3	11	N/A	N/A
bin.347.fna	47.0128	50.26	1.09	33.33	529879	3793	342_1	2	100	100	moderate	low	d__Bacteria	p__Patescibacteria	c__Saccharimonadia	o__Saccharimonadales	f__Nanosynbacteraceae	g__Nanosynbacter	s__	N/A	N/A	N/A	N/A	N/A	GCA_900555885.1	95	d__Bacteria;p__Patescibacteria;c__Saccharimonadia;o__Saccharimonadales;f__Nanosynbacteraceae;g__Nanosynbacter;s__Nanosynbacter sp900555885	94.5	0.77	d__Bacteria;p__Patescibacteria;c__Saccharimonadia;o__Saccharimonadales;f__Nanosynbacteraceae;g__Nanosynbacter;s__	taxonomic classification defined by topology and ANI	classification based on placement in class-level tree	GCA_900555425.1, s__Nanosynbacter sp900555425, 95.0, 93.76, 0.83; GCA_900556885.1, s__Nanosynbacter sp900556885, 95.0, 93.74, 0.85; GCA_900555265.1, s__Nanosynbacter sp900555265, 95.0, 93.48, 0.87; GCA_900555675.1, s__Nanosynbacter sp900555675, 95.0, 93.46, 0.88; GCA_015257705.1, s__Nanosynbacter sp015257705, 95.0, 93.11, 0.84; GCA_007845355.1, s__Nanosynbacter sp007845355, 95.0, 93.07, 0.78; GCA…	48.31	11	0.997645	Genome not assigned to closest species as it falls outside its pre-defined ANI radius
bin.349.fna	60.028	95.35	9.01	86.21	1842507	6622	108_1	2	100	100	near	medium	d__Bacteria	p__Campylobacterota	c__Campylobacteria	o__Campylobacterales	f__Campylobacteraceae	g__Campylobacter_A	s__Campylobacter_A concisus_R	GCF_002913745.1	95	d__Bacteria;p__Campylobacterota;c__Campylobacteria;o__Campylobacterales;f__Campylobacteraceae;g__Campylobacter_A;s__Campylobacter_A concisus_R	95.23	0.9	GCF_002913745.1	95	d__Bacteria;p__Campylobacterota;c__Campylobacteria;o__Campylobacterales;f__Campylobacteraceae;g__Campylobacter_A;s__Campylobacter_A concisus_R	95.23	0.9	d__Bacteria;p__Campylobacterota;c__Campylobacteria;o__Campylobacterales;f__Campylobacteraceae;g__Campylobacter_A;s__	taxonomic classification defined by topology and ANI	topological placement and ANI have congruent species assignments	GCF_003048375.1, s__Campylobacter_A concisus_T, 95.0, 95.06, 0.9; GCF_003048615.2, s__Campylobacter_A concisus_C, 95.0, 94.85, 0.88; GCF_000466685.1, s__Campylobacter_A concisus_A, 95.0, 94.71, 0.89; GCF_003048675.2, s__Campylobacter_A concisus_F, 95.0092, 94.31, 0.89; GCF_002913225.1, s__Campylobacter_A concisus_J, 95.0, 94.2, 0.88; GCF_003048835.2, s__Campylobacter_A concisus_D, 95.0092, 94.02,…	81.85	11	N/A	N/A
bin.350.fna	47.1324	59.83	3.45	100	3502188	12727	185_3	1	NA	NA	moderate	low	d__Bacteria	p__Proteobacteria	c__Gammaproteobacteria	o__Xanthomonadales	f__Xanthomonadaceae	g__Stenotrophomonas	s__Stenotrophomonas pavanii	GCF_900101175.1	95	d__Bacteria;p__Proteobacteria;c__Gammaproteobacteria;o__Xanthomonadales;f__Xanthomonadaceae;g__Stenotrophomonas;s__Stenotrophomonas pavanii	98.31	0.91	GCF_900101175.1	95	d__Bacteria;p__Proteobacteria;c__Gammaproteobacteria;o__Xanthomonadales;f__Xanthomonadaceae;g__Stenotrophomonas;s__Stenotrophomonas pavanii	98.31	0.91	d__Bacteria;p__Proteobacteria;c__Gammaproteobacteria;o__Xanthomonadales;f__Xanthomonadaceae;g__Stenotrophomonas;s__	taxonomic classification defined by topology and ANI	topological placement and ANI have congruent species assignments	GCF_000284595.1, s__Stenotrophomonas maltophilia_F, 95.0, 93.45, 0.89; GCA_014171555.1, s__Stenotrophomonas maltophilia_AK, 95.0, 93.04, 0.9; GCF_006970445.1, s__Stenotrophomonas maltophilia_AU, 95.0, 92.63, 0.88; GCF_002192255.1, s__Stenotrophomonas sp002192255, 95.0, 92.33, 0.87; GCF_002799245.1, s__Stenotrophomonas maltophilia_S, 95.0, 92.3, 0.87; GCF_000382065.1, s__Stenotrophomonas maltophil…	45.37	11	N/A	N/A
bin.351.fna	33.8279	50.24	3.45	0	745276	3765	297_0	1	NA	NA	moderate	low	d__Bacteria	p__Firmicutes_A	c__Clostridia	o__Peptostreptococcales	f__Anaerovoracaceae	g__Eubacterium_B	s__	N/A	N/A	N/A	N/A	N/A	N/A	N/A	N/A	N/A	N/A	d__Bacteria;p__Firmicutes_A;c__Clostridia;o__Peptostreptococcales;f__Anaerovoracaceae;g__Eubacterium_B;s__	ANI	classification based on placement in class-level tree	GCA_001189495.1, s__Eubacterium_B sulci, 95.0, 97.52, 0.33; GCA_900450455.1, s__Eubacterium_B infirmum, 95.0, 86.16, 0.29; GCA_017445315.1, s__Eubacterium_B sp017445315, 95.0, 76.39, 0.02; GCA_902776725.1, s__Eubacterium_B sp902776725, 95.0, 76.16, 0.02; GCA_905236895.1, s__Eubacterium_B sp905236895, 95.0, 75.69, 0.05; GCA_902766915.1, s__Eubacterium_B sp902766915, 95.0, 74.73, 0.0; GCA_017515765…	33.9	11	0.958513	N/A
bin.352.fna	82.1764	94.46	3.24	57.14	2285156	10718	355_1	2	100	100	near	low	d__Bacteria	p__Firmicutes_A	c__Clostridia	o__UBA1381	f__UBA1381	g__CAG-41	s__CAG-41 sp900066215	GCA_003460745.1	95	d__Bacteria;p__Firmicutes_A;c__Clostridia;o__UBA1381;f__UBA1381;g__CAG-41;s__CAG-41 sp900066215	98.07	0.83	GCA_003460745.1	95	d__Bacteria;p__Firmicutes_A;c__Clostridia;o__UBA1381;f__UBA1381;g__CAG-41;s__CAG-41 sp900066215	98.07	0.83	d__Bacteria;p__Firmicutes_A;c__Clostridia;o__UBA1381;f__UBA1381;g__CAG-41;s__	taxonomic classification defined by topology and ANI	topological placement and ANI have congruent species assignments	GCA_910585485.1, s__CAG-41 sp910585485, 95.0, 78.4, 0.29; GCA_001941225.1, s__CAG-41 sp001941225, 95.0, 78.3, 0.31; GCA_010206265.1, s__CAG-41 sp010206265, 95.0, 78.27, 0.32; GCA_910579415.1, s__CAG-41 sp910579415, 95.0, 78.0, 0.28; GCA_910585795.1, s__CAG-41 sp910585795, 95.0, 77.73, 0.21; GCA_910578235.1, s__CAG-41 sp910578235, 95.0, 77.67, 0.25; GCA_017406485.1, s__CAG-41 sp017406485, 95.0, 77…	90.79	11	N/A	N/A
bin.358.fna	90.3811	97.04	1.9	40	2015600	11542	24_2	2	100	100	near	low	d__Bacteria	p__Bacteroidota	c__Bacteroidia	o__Bacteroidales	f__Paludibacteraceae	g__F0058	s__F0058 sp000163695	GCA_000163695.1	95	d__Bacteria;p__Bacteroidota;c__Bacteroidia;o__Bacteroidales;f__Paludibacteraceae;g__F0058;s__F0058 sp000163695	96.72	0.93	GCA_000163695.1	95	d__Bacteria;p__Bacteroidota;c__Bacteroidia;o__Bacteroidales;f__Paludibacteraceae;g__F0058;s__F0058 sp000163695	96.72	0.93	d__Bacteria;p__Bacteroidota;c__Bacteroidia;o__Bacteroidales;f__Paludibacteraceae;g__F0058;s__	taxonomic classification defined by topology and ANI	topological placement and ANI have congruent species assignments	GCA_905372135.1, s__F0058 sp905372135, 95.0, 90.56, 0.46; GCA_905372605.1, s__F0058 sp905372605, 95.0, 78.21, 0.3; GCA_000768855.1, s__F0058 sp000768855, 95.0, 77.93, 0.3	92.43	11	N/A	N/A
bin.362.fna	60.8205	73.38	3.07	33.33	1921168	2720	67_1	2	100	100	substantial	low	d__Bacteria	p__Bacteroidota	c__Bacteroidia	o__Bacteroidales	f__CAJPTX01	g__Bacteroides_D	s__Bacteroides_D sp905373475	GCA_905373475.1	95	d__Bacteria;p__Bacteroidota;c__Bacteroidia;o__Bacteroidales;f__CAJPTX01;g__Bacteroides_D;s__Bacteroides_D sp905373475	98.31	0.96	GCA_905373475.1	95	d__Bacteria;p__Bacteroidota;c__Bacteroidia;o__Bacteroidales;f__CAJPTX01;g__Bacteroides_D;s__Bacteroides_D sp905373475	98.31	0.96	d__Bacteria;p__Bacteroidota;c__Bacteroidia;o__Bacteroidales;f__CAJPTX01;g__Bacteroides_D;s__	taxonomic classification defined by topology and ANI	topological placement and ANI have congruent species assignments	GCA_905373625.1, s__Bacteroides_D sp905373625, 95.0, 79.14, 0.25; GCA_002749065.1, s__Bacteroides_D sp002749065, 95.0, 77.08, 0.01; GCA_002748015.1, s__Bacteroides_D sp002748015, 95.0, 77.08, 0.0; GCA_905373665.1, s__Bacteroides_D sp905373665, 95.0, 76.4, 0.1; GCA_905373715.1, s__Bacteroides_D periocalifornicus, 95.0, 76.25, 0.02; GCA_013333195.2, s__Bacteroides_D sp013333195, 95.0, 76.0, 0.01; G…	66.38	11	N/A	N/A
bin.364.fna	45.1522	56.9	3.45	100	828890	10371	242_2	2	99.43	99.43	moderate	low	d__Bacteria	p__Actinobacteriota	c__Actinomycetia	o__Actinomycetales	f__Actinomycetaceae	g__Pauljensenia	s__Pauljensenia sp000758755	GCF_000758755.1	95	d__Bacteria;p__Actinobacteriota;c__Actinomycetia;o__Actinomycetales;f__Actinomycetaceae;g__Pauljensenia;s__Pauljensenia sp000758755	96.94	0.94	N/A	N/A	N/A	N/A	N/A	d__Bacteria;p__Actinobacteriota;c__Actinomycetia;o__Actinomycetales;f__Actinomycetaceae;g__Pauljensenia;s__	ANI	topological placement and ANI have incongruent species assignments	GCF_000758755.1, s__Pauljensenia sp000758755, 95.0, 96.94, 0.94; GCF_900155605.1, s__Pauljensenia marseillensis, 95.0, 94.61, 0.95; GCA_900554605.1, s__Pauljensenia sp900554605, 95.0, 92.22, 0.62; GCF_000308055.1, s__Pauljensenia sp000308055, 95.0, 83.55, 0.65; GCF_001070855.1, s__Pauljensenia pyogenes_A, 95.0, 83.23, 0.63; GCA_900541895.1, s__Pauljensenia sp900541895, 95.0, 82.53, 0.63; GCA_9023…	43.84	11	N/A	N/A
bin.365.fna	60.3011	66.99	1.75	0	1473415	10564	410_1	2	99.92	99.92	moderate	low	d__Bacteria	p__Firmicutes	c__Bacilli	o__Lactobacillales	f__Streptococcaceae	g__Streptococcus	s__Streptococcus massiliensis	GCF_000380065.1	95	d__Bacteria;p__Firmicutes;c__Bacilli;o__Lactobacillales;f__Streptococcaceae;g__Streptococcus;s__Streptococcus massiliensis	99.66	0.89	GCF_000380065.1	95	d__Bacteria;p__Firmicutes;c__Bacilli;o__Lactobacillales;f__Streptococcaceae;g__Streptococcus;s__Streptococcus massiliensis	99.66	0.89	d__Bacteria;p__Firmicutes;c__Bacilli;o__Lactobacillales;f__Streptococcaceae;g__Streptococcus;s__	taxonomic classification defined by topology and ANI	topological placement and ANI have congruent species assignments	GCF_001578775.1, s__Streptococcus cristatus_A, 95.0, 79.73, 0.3; GCF_017883985.1, s__Streptococcus oricebi, 95.0, 79.31, 0.35; GCF_003943815.1, s__Streptococcus cristatus_F, 95.0, 78.92, 0.33; GCF_003943515.1, s__Streptococcus cristatus_D, 95.0, 78.92, 0.29; GCF_003943505.1, s__Streptococcus cristatus_E, 95.0, 78.91, 0.29; GCF_003943465.1, s__Streptococcus cristatus_C, 95.0, 78.82, 0.3; GCF_00022…	51.05	11	N/A	N/A
bin.368.fna	56.9533	54.89	0	0	1330447	10668	120_1	2	99.93	99.93	moderate	none	d__Bacteria	p__Actinobacteriota	c__Actinomycetia	o__Actinomycetales	f__Actinomycetaceae	g__Pauljensenia	s__Pauljensenia sp902373545	GCA_902373545.1	95	d__Bacteria;p__Actinobacteriota;c__Actinomycetia;o__Actinomycetales;f__Actinomycetaceae;g__Pauljensenia;s__Pauljensenia sp902373545	97.96	0.88	GCA_902373545.1	95	d__Bacteria;p__Actinobacteriota;c__Actinomycetia;o__Actinomycetales;f__Actinomycetaceae;g__Pauljensenia;s__Pauljensenia sp902373545	97.96	0.88	d__Bacteria;p__Actinobacteriota;c__Actinomycetia;o__Actinomycetales;f__Actinomycetaceae;g__Pauljensenia;s__	taxonomic classification defined by topology and ANI	topological placement and ANI have congruent species assignments	GCF_000466265.1, s__Pauljensenia sp000466265, 95.0, 86.59, 0.8; GCF_000278725.1, s__Pauljensenia sp000278725, 95.0, 86.45, 0.84; GCA_001072465.1, s__Pauljensenia sp001072465, 95.0, 85.14, 0.74; GCF_001838165.1, s__Pauljensenia sp001838165, 95.0, 85.12, 0.78; GCF_001064145.1, s__Pauljensenia sp001064145, 95.0, 85.06, 0.79; GCA_018375675.1, s__Pauljensenia sp018375675, 95.0, 84.97, 0.72; GCF_005696…	42.71	11	N/A	N/A
bin.369.fna	59.955	58.55	0.28	100	707934	89142	341_1	2	100	100	moderate	low	d__Bacteria	p__Patescibacteria	c__Saccharimonadia	o__Saccharimonadales	f__Nanosynbacteraceae	g__Nanosynbacter	s__	N/A	N/A	N/A	N/A	N/A	GCA_905373315.1	95	d__Bacteria;p__Patescibacteria;c__Saccharimonadia;o__Saccharimonadales;f__Nanosynbacteraceae;g__Nanosynbacter;s__Nanosynbacter sp905373315	93.04	0.88	d__Bacteria;p__Patescibacteria;c__Saccharimonadia;o__Saccharimonadales;f__Nanosynbacteraceae;g__Nanosynbacter;s__	taxonomic classification defined by topology and ANI	classification based on placement in class-level tree	GCA_905372835.1, s__Nanosynbacter sp905372835, 95.0, 91.9, 0.95; GCA_005697565.1, s__Nanosynbacter sp005697565, 95.0, 91.7, 0.94; GCF_000803625.1, s__Nanosynbacter lyticus, 95.0, 83.57, 0.5; GCA_013099195.1, s__Nanosynbacter sp013099195, 95.0, 83.31, 0.52; GCA_010202115.1, s__Nanosynbacter sp010202115, 95.0, 83.1, 0.51; GCA_013100825.1, s__Nanosynbacter sp013100825, 95.0, 83.0, 0.48; GCA_01020246…	66.6	11	0.994764	Genome not assigned to closest species as it falls outside its pre-defined ANI radius
bin.370.fna	82.6363	84.98	0.99	33.33	2458534	28600	279_1	3	99.83	99.8	substantial	low	d__Bacteria	p__Actinobacteriota	c__Actinomycetia	o__Actinomycetales	f__Micrococcaceae	g__Kocuria	s__Kocuria rhizophila	GCF_003667225.1	95	d__Bacteria;p__Actinobacteriota;c__Actinomycetia;o__Actinomycetales;f__Micrococcaceae;g__Kocuria;s__Kocuria rhizophila	97.01	0.86	GCF_003667225.1	95	d__Bacteria;p__Actinobacteriota;c__Actinomycetia;o__Actinomycetales;f__Micrococcaceae;g__Kocuria;s__Kocuria rhizophila	97.01	0.86	d__Bacteria;p__Actinobacteriota;c__Actinomycetia;o__Actinomycetales;f__Micrococcaceae;g__Kocuria;s__	taxonomic classification defined by topology and ANI	topological placement and ANI have congruent species assignments	GCF_000010285.1, s__Kocuria rhizophila_A, 95.0, 89.54, 0.92; GCF_003226895.2, s__Kocuria tytonis, 95.0, 87.55, 0.88; GCF_003687455.1, s__Kocuria tytonicola, 95.0, 87.44, 0.78; GCF_006539885.1, s__Kocuria varians, 95.0, 85.77, 0.83; GCF_007681555.1, s__Kocuria salsicia, 95.0, 85.73, 0.86; GCF_000786655.1, s__Kocuria marina_A, 95.811, 84.45, 0.8; GCA_014652975.1, s__Kocuria marina, 95.811, 84.36, 0…	70.75	11	N/A	N/A
bin.375.fna	83.9767	94.32	2.51	0	1763736	23596	450_2	3	97.08	96.98	near	low	d__Bacteria	p__Firmicutes	c__Bacilli	o__Lactobacillales	f__Lactobacillaceae	g__Ligilactobacillus	s__Ligilactobacillus salivarius	GCF_001435955.1	95	d__Bacteria;p__Firmicutes;c__Bacilli;o__Lactobacillales;f__Lactobacillaceae;g__Ligilactobacillus;s__Ligilactobacillus salivarius	97.74	0.87	GCF_001435955.1	95	d__Bacteria;p__Firmicutes;c__Bacilli;o__Lactobacillales;f__Lactobacillaceae;g__Ligilactobacillus;s__Ligilactobacillus salivarius	97.74	0.87	d__Bacteria;p__Firmicutes;c__Bacilli;o__Lactobacillales;f__Lactobacillaceae;g__Ligilactobacillus;s__	taxonomic classification defined by topology and ANI	topological placement and ANI have congruent species assignments	GCF_000615845.1, s__Ligilactobacillus hayakitensis, 95.0, 79.13, 0.29; GCF_000423265.1, s__Ligilactobacillus saerimneri, 95.0, 78.45, 0.08; GCF_001654615.1, s__Ligilactobacillus aviarius_B, 95.0, 78.15, 0.1; GCF_001434535.1, s__Ligilactobacillus animalis, 95.0, 78.14, 0.13; GCF_001591685.1, s__Ligilactobacillus murinus, 95.0, 78.1, 0.12; GCF_001436315.1, s__Ligilactobacillus aviarius, 95.0, 77.87…	76.27	11	N/A	N/A
bin.378.fna	56.0705	55.4	0	0	1541545	1742	357_0	1	NA	NA	moderate	none	d__Bacteria	p__Acidobacteriota	c__Blastocatellia	o__Pyrinomonadales	f__Pyrinomonadaceae	g__OLB17	s__OLB17 sp011388875	GCA_011388875.1	95	d__Bacteria;p__Acidobacteriota;c__Blastocatellia;o__Pyrinomonadales;f__Pyrinomonadaceae;g__OLB17;s__OLB17 sp011388875	98.66	0.91	GCA_011388875.1	95	d__Bacteria;p__Acidobacteriota;c__Blastocatellia;o__Pyrinomonadales;f__Pyrinomonadaceae;g__OLB17;s__OLB17 sp011388875	98.66	0.91	d__Bacteria;p__Acidobacteriota;c__Blastocatellia;o__Pyrinomonadales;f__Pyrinomonadaceae;g__OLB17;s__	taxonomic classification defined by topology and ANI	topological placement and ANI have congruent species assignments	GCA_016713675.1, s__OLB17 sp016713675, 95.0, 80.71, 0.07; GCA_015075585.1, s__OLB17 sp015075585, 95.0, 78.67, 0.05; GCA_016703965.1, s__OLB17 sp016703965, 95.0, 78.41, 0.02; GCA_016712045.1, s__OLB17 sp016712045, 95.0, 78.0, 0.04; GCA_016789265.1, s__OLB17 sp016789265, 95.0, 77.98, 0.04; GCA_016700075.1, s__OLB17 sp016700075, 95.0, 77.85, 0.09; GCA_003223025.1, s__OLB17 sp003223025, 95.0, 77.49, …	43.07	11	N/A	N/A
bin.38.fna	88.8242	98.02	2.68	80	2503959	10680	326_2	2	99.59	99.59	near	low	d__Bacteria	p__Spirochaetota	c__Spirochaetia	o__Treponematales	f__Treponemataceae	g__Treponema_D	s__	N/A	N/A	N/A	N/A	N/A	GCA_000413015.1	95	d__Bacteria;p__Spirochaetota;c__Spirochaetia;o__Treponematales;f__Treponemataceae;g__Treponema_D;s__Treponema_D paredis	89.95	0.87	d__Bacteria;p__Spirochaetota;c__Spirochaetia;o__Treponematales;f__Treponemataceae;g__Treponema_D;s__	taxonomic classification defined by topology and ANI	classification based on placement in class-level tree	GCF_902983995.1, s__Treponema_D buccale, 95.0, 89.3, 0.88; GCF_000468115.1, s__Treponema_D socranskii, 95.0, 87.54, 0.77; GCF_014334325.1, s__Treponema_D sp014334325, 95.0, 87.48, 0.81; GCF_017893965.1, s__Treponema_D parvum, 95.0, 78.58, 0.08; GCF_017893945.1, s__Treponema_D parvum_A, 95.0, 78.18, 0.1; GCA_002399405.1, s__Treponema_D sp002399405, 95.0, 77.07, 0.14; GCA_017470085.1, s__Treponema_…	79.43	11	0.996253	Genome not assigned to closest species as it falls outside its pre-defined ANI radius
bin.382.fna	98.2272	97.95	0.46	0	2368889	113346	222_1	2	100	100	near	low	d__Bacteria	p__Actinobacteriota	c__Actinomycetia	o__Mycobacteriales	f__Mycobacteriaceae	g__Corynebacterium	s__Corynebacterium auriscanis	GCF_000767255.1	95	d__Bacteria;p__Actinobacteriota;c__Actinomycetia;o__Mycobacteriales;f__Mycobacteriaceae;g__Corynebacterium;s__Corynebacterium auriscanis	98.25	0.95	GCF_000767255.1	95	d__Bacteria;p__Actinobacteriota;c__Actinomycetia;o__Mycobacteriales;f__Mycobacteriaceae;g__Corynebacterium;s__Corynebacterium auriscanis	98.25	0.95	d__Bacteria;p__Actinobacteriota;c__Actinomycetia;o__Mycobacteriales;f__Mycobacteriaceae;g__Corynebacterium;s__	taxonomic classification defined by topology and ANI	topological placement and ANI have congruent species assignments	GCF_000177535.2, s__Corynebacterium resistens, 95.0, 80.31, 0.55; GCF_009026825.1, s__Corynebacterium sp009026825, 95.0, 78.77, 0.2; GCF_014490575.1, s__Corynebacterium sp014490575, 95.0, 78.53, 0.2; GCF_000738175.1, s__Corynebacterium jeikeium_C, 95.0, 78.52, 0.24; GCF_000163435.1, s__Corynebacterium jeikeium, 95.0, 78.5, 0.25; GCF_001807485.1, s__Corynebacterium sp001807485, 95.0, 78.39, 0.26; …	96.47	11	N/A	N/A
bin.383.fna	58.2895	56.73	0.05	50	2560201	294401	192_0	1	NA	NA	moderate	low	d__Bacteria	p__Proteobacteria	c__Gammaproteobacteria	o__Pseudomonadales	f__Pseudomonadaceae	g__Pseudomonas_E	s__Pseudomonas_E rhodesiae	GCF_007858255.1	95	d__Bacteria;p__Proteobacteria;c__Gammaproteobacteria;o__Pseudomonadales;f__Pseudomonadaceae;g__Pseudomonas_E;s__Pseudomonas_E rhodesiae	98.79	0.99	GCF_007858255.1	95	d__Bacteria;p__Proteobacteria;c__Gammaproteobacteria;o__Pseudomonadales;f__Pseudomonadaceae;g__Pseudomonas_E;s__Pseudomonas_E rhodesiae	98.79	0.99	d__Bacteria;p__Proteobacteria;c__Gammaproteobacteria;o__Pseudomonadales;f__Pseudomonadaceae;g__Pseudomonas_E;s__	taxonomic classification defined by topology and ANI	topological placement and ANI have congruent species assignments	GCF_013522705.1, s__Pseudomonas_E sp002383725, 95.0, 91.61, 0.92; GCF_900105325.1, s__Pseudomonas_E marginalis, 95.0, 88.77, 0.92; GCF_014207255.1, s__Pseudomonas_E sp014207255, 95.0, 88.75, 0.89; GCF_003097075.1, s__Pseudomonas_E sp003097075, 95.0, 88.74, 0.88; GCF_007858185.1, s__Pseudomonas_E grimontii, 95.0, 88.66, 0.9; GCF_001269925.1, s__Pseudomonas_E sp001269925, 95.0, 88.58, 0.91; GCF_900…	62.15	11	N/A	N/A
bin.384.fna	58.198	57.07	0	0	1831309	14323	86_0	1	NA	NA	moderate	none	d__Bacteria	p__Bacteroidota	c__Bacteroidia	o__Bacteroidales	f__Bacteroidaceae	g__Prevotella	s__Prevotella oulorum	GCF_000613785.1	95	d__Bacteria;p__Bacteroidota;c__Bacteroidia;o__Bacteroidales;f__Bacteroidaceae;g__Prevotella;s__Prevotella oulorum	96.29	0.88	GCF_000613785.1	95	d__Bacteria;p__Bacteroidota;c__Bacteroidia;o__Bacteroidales;f__Bacteroidaceae;g__Prevotella;s__Prevotella oulorum	96.29	0.88	d__Bacteria;p__Bacteroidota;c__Bacteroidia;o__Bacteroidales;f__Bacteroidaceae;g__Prevotella;s__	taxonomic classification defined by topology and ANI	topological placement and ANI have congruent species assignments	GCF_000599605.1, s__Prevotella sp000599605, 95.0, 92.9, 0.88; GCF_000382385.1, s__Prevotella maculosa, 95.0, 79.51, 0.21; GCF_900637655.1, s__Prevotella oris, 95.0, 78.05, 0.2; GCF_000185845.1, s__Prevotella salivae, 95.0, 77.55, 0.18; GCF_000762405.1, s__Prevotella timonensis_A, 95.0025, 77.52, 0.05; GCF_000613405.1, s__Prevotella enoeca, 95.0, 77.48, 0.06; GCF_000455445.1, s__Prevotella timonen…	57.45	11	N/A	N/A
bin.385.fna	96.6184	97.47	0.63	0	1805268	33283	32_1	5	100	97.61	near	low	d__Bacteria	p__Firmicutes_A	c__Clostridia	o__Lachnospirales	f__Lachnospiraceae	g__Lachnoanaerobaculum	s__	N/A	N/A	N/A	N/A	N/A	N/A	N/A	N/A	N/A	N/A	d__Bacteria;p__Firmicutes_A;c__Clostridia;o__Lachnospirales;f__Lachnospiraceae;g__Lachnoanaerobaculum;s__	taxonomic novelty determined using RED	classification based on placement in class-level tree	N/A	77.5	11	0.887968	N/A
bin.386.fna	44.1634	66.54	4.86	0	941698	5581	338_1	2	100	100	moderate	low	d__Bacteria	p__Patescibacteria	c__Saccharimonadia	o__Saccharimonadales	f__	g__	s__	N/A	N/A	N/A	N/A	N/A	N/A	N/A	N/A	N/A	N/A	d__Bacteria;p__Patescibacteria;c__Saccharimonadia;o__Saccharimonadales;f__;g__;s__	taxonomic classification fully defined by topology	classification based on placement in class-level tree	N/A	50.12	11	0.747076	N/A
bin.387.fna	93.9505	94.57	0.69	33.33	2306548	126185	105_1	2	100	100	near	low	d__Bacteria	p__Bacteroidota	c__Bacteroidia	o__Bacteroidales	f__Bacteroidaceae	g__Alloprevotella	s__Alloprevotella tannerae_A	GCA_015259125.1	95	d__Bacteria;p__Bacteroidota;c__Bacteroidia;o__Bacteroidales;f__Bacteroidaceae;g__Alloprevotella;s__Alloprevotella tannerae_A	97.22	0.91	GCA_015259125.1	95	d__Bacteria;p__Bacteroidota;c__Bacteroidia;o__Bacteroidales;f__Bacteroidaceae;g__Alloprevotella;s__Alloprevotella tannerae_A	97.22	0.91	d__Bacteria;p__Bacteroidota;c__Bacteroidia;o__Bacteroidales;f__Bacteroidaceae;g__Alloprevotella;s__	taxonomic classification defined by topology and ANI	topological placement and ANI have congruent species assignments	GCF_000159995.1, s__Alloprevotella tannerae, 95.0, 94.52, 0.88; GCA_015259305.1, s__Alloprevotella tannerae_B, 95.0, 94.21, 0.92; GCF_014385435.1, s__Alloprevotella sp003639005, 95.0, 78.0, 0.05; GCF_014195585.1, s__Alloprevotella rava, 95.0, 77.81, 0.07; GCF_000318095.2, s__Alloprevotella sp000318095, 95.0, 77.71, 0.03; GCA_900546605.1, s__Alloprevotella sp900546605, 95.0, 77.61, 0.03; GCF_00293…	91.3	11	N/A	N/A
bin.388.fna	59.1949	64.25	1.46	25	1381676	4568	405_1	2	100	100	moderate	low	d__Bacteria	p__Firmicutes	c__Bacilli	o__Lactobacillales	f__Aerococcaceae	g__Granulicatella	s__	N/A	N/A	N/A	N/A	N/A	GCF_000162475.2	95	d__Bacteria;p__Firmicutes;c__Bacilli;o__Lactobacillales;f__Aerococcaceae;g__Granulicatella;s__Granulicatella elegans	93.42	0.66	d__Bacteria;p__Firmicutes;c__Bacilli;o__Lactobacillales;f__Aerococcaceae;g__Granulicatella;s__	taxonomic classification defined by topology and ANI	classification based on placement in class-level tree	GCA_001058355.1, s__Granulicatella sp001058355, 95.0, 79.7, 0.21; GCF_000160675.1, s__Granulicatella adiacens, 95.0, 79.28, 0.35; GCF_001071995.1, s__Granulicatella sp001071995, 95.0, 79.09, 0.27; GCA_900551535.1, s__Granulicatella sp900551535, 95.0, 78.91, 0.21; GCA_018364485.1, s__Granulicatella adiacens_A, 95.0, 78.91, 0.26; GCA_905371865.1, s__Granulicatella sp905371865, 95.0, 78.77, 0.22; GC…	46.31	11	0.99717	Genome not assigned to closest species as it falls outside its pre-defined ANI radius
bin.389.fna	71.8105	76.47	1.36	20	4481128	4336	190_1	2	100	100	substantial	low	d__Bacteria	p__Proteobacteria	c__Gammaproteobacteria	o__Pseudomonadales	f__Pseudomonadaceae	g__Pseudomonas_E	s__Pseudomonas_E koreensis	GCF_012986595.1	95	d__Bacteria;p__Proteobacteria;c__Gammaproteobacteria;o__Pseudomonadales;f__Pseudomonadaceae;g__Pseudomonas_E;s__Pseudomonas_E koreensis	98.2	0.97	GCF_012986595.1	95	d__Bacteria;p__Proteobacteria;c__Gammaproteobacteria;o__Pseudomonadales;f__Pseudomonadaceae;g__Pseudomonas_E;s__Pseudomonas_E koreensis	98.2	0.97	d__Bacteria;p__Proteobacteria;c__Gammaproteobacteria;o__Pseudomonadales;f__Pseudomonadaceae;g__Pseudomonas_E;s__	taxonomic classification defined by topology and ANI	topological placement and ANI have congruent species assignments	GCF_003999415.1, s__Pseudomonas_E koreensis_E, 95.0, 92.5, 0.89; GCF_002878485.1, s__Pseudomonas_E sp002878485, 95.0, 91.91, 0.88; GCF_000633255.1, s__Pseudomonas_E sp000633255, 95.0, 91.77, 0.9; GCF_004683905.1, s__Pseudomonas_E putida_A, 95.0, 91.75, 0.91; GCF_000631985.1, s__Pseudomonas_E sp000631985, 95.0, 91.52, 0.9; GCF_000282275.2, s__Pseudomonas_E sp000282275, 95.0, 91.47, 0.9; GCF_000292…	60.7	11	N/A	N/A
bin.392.fna	75.0579	73.65	0.17	100	1741281	13060	240_1	6	99.95	97.14	substantial	low	d__Bacteria	p__Actinobacteriota	c__Actinomycetia	o__Actinomycetales	f__Micrococcaceae	g__Rothia	s__Rothia aeria	GCA_002355935.1	95	d__Bacteria;p__Actinobacteriota;c__Actinomycetia;o__Actinomycetales;f__Micrococcaceae;g__Rothia;s__Rothia aeria	97.97	0.97	GCA_002355935.1	95	d__Bacteria;p__Actinobacteriota;c__Actinomycetia;o__Actinomycetales;f__Micrococcaceae;g__Rothia;s__Rothia aeria	97.97	0.97	d__Bacteria;p__Actinobacteriota;c__Actinomycetia;o__Actinomycetales;f__Micrococcaceae;g__Rothia;s__	taxonomic classification defined by topology and ANI	topological placement and ANI have congruent species assignments	GCF_000164695.2, s__Rothia dentocariosa, 95.0, 83.14, 0.44; GCF_001061665.1, s__Rothia mucilaginosa_A, 95.0, 78.82, 0.33; GCF_000175615.1, s__Rothia mucilaginosa, 95.0, 78.62, 0.34; GCF_901875305.1, s__Rothia sp902373285, 95.0, 78.53, 0.29; GCF_001548235.1, s__Rothia mucilaginosa_B, 95.0, 78.33, 0.33; GCA_015265375.1, s__Rothia sp015265375, 95.0, 78.31, 0.32; GCF_001808955.1, s__Rothia sp00180895…	64.97	11	N/A	N/A
bin.393.fna	32.4709	55.41	5.06	20	1050996	39606	3_0	1	NA	NA	moderate	medium	d__Bacteria	p__Patescibacteria	c__JAEDAM01	o__Absconditabacterales	f__X112	g__HOT-345	s__HOT-345 sp003260355	GCA_003260355.1	95	d__Bacteria;p__Patescibacteria;c__JAEDAM01;o__Absconditabacterales;f__X112;g__HOT-345;s__HOT-345 sp003260355	96.43	0.93	GCA_003260355.1	95	d__Bacteria;p__Patescibacteria;c__JAEDAM01;o__Absconditabacterales;f__X112;g__HOT-345;s__HOT-345 sp003260355	96.43	0.93	d__Bacteria;p__Patescibacteria;c__JAEDAM01;o__Absconditabacterales;f__X112;g__HOT-345;s__	taxonomic classification defined by topology and ANI	topological placement and ANI have congruent species assignments	GCA_013333295.2, s__HOT-345 sp013333295, 95.0, 80.2, 0.13; GCA_013333605.2, s__HOT-345 sp013333605, 95.0, 79.85, 0.2; GCA_017453665.1, s__HOT-345 sp017453665, 95.0, 77.86, 0.09	52.22	4	N/A	N/A
bin.395.fna	64.7785	66.21	0.86	100	889726	9566	438_2	2	96.81	96.81	moderate	low	d__Bacteria	p__Firmicutes	c__Bacilli	o__Staphylococcales	f__Gemellaceae	g__Gemella	s__Gemella sanguinis	GCF_000701685.1	95	d__Bacteria;p__Firmicutes;c__Bacilli;o__Staphylococcales;f__Gemellaceae;g__Gemella;s__Gemella sanguinis	96.82	0.94	GCF_000701685.1	95	d__Bacteria;p__Firmicutes;c__Bacilli;o__Staphylococcales;f__Gemellaceae;g__Gemella;s__Gemella sanguinis	96.82	0.94	d__Bacteria;p__Firmicutes;c__Bacilli;o__Staphylococcales;f__Gemellaceae;g__Gemella;s__	taxonomic classification defined by topology and ANI	topological placement and ANI have congruent species assignments	GCA_900555985.1, s__Gemella sp900555985, 95.0, 92.64, 0.66; GCF_901873445.1, s__Gemella haemolysans_C, 95.0, 81.56, 0.66; GCA_002871655.1, s__Gemella sp002871655, 95.0, 81.49, 0.7; GCF_012273215.1, s__Gemella haemolysans_A, 95.0, 81.46, 0.67; GCF_001553035.1, s__Gemella haemolysans_B, 95.0, 81.23, 0.66; GCF_000173915.1, s__Gemella haemolysans, 95.0, 81.12, 0.68; GCF_900476045.1, s__Gemella morbil…	58.18	11	N/A	N/A
bin.396.fna	65.9306	70.98	1.63	63.64	2788037	10677	53_1	2	99.9	99.9	substantial	low	d__Bacteria	p__Bacteroidota	c__Bacteroidia	o__Bacteroidales	f__Bacteroidaceae	g__Bacteroides	s__Bacteroides uniformis	GCF_000154205.1	95	d__Bacteria;p__Bacteroidota;c__Bacteroidia;o__Bacteroidales;f__Bacteroidaceae;g__Bacteroides;s__Bacteroides uniformis	99.2	0.89	GCF_000154205.1	95	d__Bacteria;p__Bacteroidota;c__Bacteroidia;o__Bacteroidales;f__Bacteroidaceae;g__Bacteroides;s__Bacteroides uniformis	99.2	0.89	d__Bacteria;p__Bacteroidota;c__Bacteroidia;o__Bacteroidales;f__Bacteroidaceae;g__Bacteroides;s__	taxonomic classification defined by topology and ANI	topological placement and ANI have congruent species assignments	GCF_000614125.1, s__Bacteroides rodentium, 95.0, 95.0, 0.78; GCF_004793475.1, s__Bacteroides sp002491635, 95.0, 92.2, 0.71; GCA_905197435.1, s__Bacteroides sp905197435, 95.0, 87.62, 0.56; GCF_900108345.1, s__Bacteroides ndongoniae, 95.0, 81.96, 0.36; GCA_902388495.1, s__Bacteroides sp902388495, 95.0, 81.6, 0.56; GCF_000195635.1, s__Bacteroides fluxus, 95.0, 81.55, 0.52; GCA_905203765.1, s__Bacter…	62.51	11	N/A	N/A
bin.400.fna	100.541	97.67	0	0	1880292	460908	362_1	6	100	98.49	near	none	d__Bacteria	p__Firmicutes	c__Bacilli	o__Lactobacillales	f__Lactobacillaceae	g__Lactobacillus	s__Lactobacillus paragasseri	GCF_003584685.1	95	d__Bacteria;p__Firmicutes;c__Bacilli;o__Lactobacillales;f__Lactobacillaceae;g__Lactobacillus;s__Lactobacillus paragasseri	98.43	0.9	GCF_003584685.1	95	d__Bacteria;p__Firmicutes;c__Bacilli;o__Lactobacillales;f__Lactobacillaceae;g__Lactobacillus;s__Lactobacillus paragasseri	98.43	0.9	d__Bacteria;p__Firmicutes;c__Bacilli;o__Lactobacillales;f__Lactobacillaceae;g__Lactobacillus;s__	taxonomic classification defined by topology and ANI	topological placement and ANI have congruent species assignments	GCF_000014425.1, s__Lactobacillus gasseri, 95.0, 93.67, 0.84; GCF_001436695.1, s__Lactobacillus taiwanensis, 95.0, 86.44, 0.76; GCF_000159355.1, s__Lactobacillus johnsonii, 95.0, 85.49, 0.73; GCA_910589175.1, s__Lactobacillus sp910589175, 95.0, 85.35, 0.71; GCA_910589675.1, s__Lactobacillus sp910589675, 95.0, 84.52, 0.58; GCF_000296835.1, s__Lactobacillus hominis, 95.0, 81.27, 0.42; GCA_014803895…	95.19	11	N/A	N/A
bin.402.fna	52.3975	50.28	0	0	491960	14136	339_1	2	99.24	99.24	moderate	none	d__Bacteria	p__Patescibacteria	c__Saccharimonadia	o__Saccharimonadales	f__Nanogingivalaceae	g__Nanogingivalis	s__Nanogingivalis gingivitcus	GCF_004151455.1	95	d__Bacteria;p__Patescibacteria;c__Saccharimonadia;o__Saccharimonadales;f__Nanogingivalaceae;g__Nanogingivalis;s__Nanogingivalis gingivitcus	98.22	0.96	GCF_004151455.1	95	d__Bacteria;p__Patescibacteria;c__Saccharimonadia;o__Saccharimonadales;f__Nanogingivalaceae;g__Nanogingivalis;s__Nanogingivalis gingivitcus	98.22	0.96	d__Bacteria;p__Patescibacteria;c__Saccharimonadia;o__Saccharimonadales;f__Nanogingivalaceae;g__Nanogingivalis;s__	taxonomic classification defined by topology and ANI	topological placement and ANI have congruent species assignments	GCA_013333405.2, s__Nanogingivalis sp013333405, 95.0, 78.48, 0.24; GCA_015257795.2, s__Nanogingivalis sp015257795, 95.0, 77.61, 0.29; GCA_015256915.2, s__Nanogingivalis sp900555945, 95.0, 77.6, 0.26; GCA_010014525.1, s__Nanogingivalis sp010014525, 95.0, 77.59, 0.12; GCA_900556165.1, s__Nanogingivalis sp900556165, 95.0, 77.46, 0.23; GCA_017992395.1, s__Nanogingivalis sp017992395, 95.0, 77.29, 0.2	53.57	11	N/A	N/A
bin.404.fna	42.2352	60.69	4.28	28.57	985054	2212	404_1	2	100	100	moderate	low	d__Bacteria	p__Firmicutes	c__Bacilli	o__Lactobacillales	f__Carnobacteriaceae	g__Dolosigranulum	s__Dolosigranulum pigrum	GCF_000245815.1	95	d__Bacteria;p__Firmicutes;c__Bacilli;o__Lactobacillales;f__Carnobacteriaceae;g__Dolosigranulum;s__Dolosigranulum pigrum	97.85	0.98	GCF_000245815.1	95	d__Bacteria;p__Firmicutes;c__Bacilli;o__Lactobacillales;f__Carnobacteriaceae;g__Dolosigranulum;s__Dolosigranulum pigrum	97.85	0.98	d__Bacteria;p__Firmicutes;c__Bacilli;o__Lactobacillales;f__Carnobacteriaceae;g__;s__	taxonomic classification defined by topology and ANI	topological placement and ANI have congruent species assignments	N/A	46.47	11	N/A	N/A
bin.406.fna	71.1972	85.5	3.43	40	1836558	70849	128_0	1	NA	NA	substantial	low	d__Bacteria	p__Actinobacteriota	c__Coriobacteriia	o__Coriobacteriales	f__Eggerthellaceae	g__CAG-1427	s__CAG-1427 sp900753095	GCA_900753095.1	95	d__Bacteria;p__Actinobacteriota;c__Coriobacteriia;o__Coriobacteriales;f__Eggerthellaceae;g__CAG-1427;s__CAG-1427 sp900753095	99.6	0.88	GCA_900753095.1	95	d__Bacteria;p__Actinobacteriota;c__Coriobacteriia;o__Coriobacteriales;f__Eggerthellaceae;g__CAG-1427;s__CAG-1427 sp900753095	99.6	0.88	d__Bacteria;p__Actinobacteriota;c__Coriobacteriia;o__Coriobacteriales;f__Eggerthellaceae;g__CAG-1427;s__	taxonomic classification defined by topology and ANI	topological placement and ANI have congruent species assignments	GCA_905203045.1, s__CAG-1427 sp900555755, 95.0, 83.96, 0.72; GCA_900553605.1, s__CAG-1427 sp900553605, 95.0, 83.29, 0.59; GCA_900544455.1, s__CAG-1427 sp900544455, 95.0, 82.84, 0.57; GCA_000436075.1, s__CAG-1427 sp000436075, 95.0, 82.78, 0.58; GCA_900547965.1, s__CAG-1427 sp900547965, 95.0, 82.71, 0.68; GCA_900542065.1, s__CAG-1427 sp000431675, 95.0, 77.83, 0.11; GCA_000435475.1, s__CAG-1427 sp00…	70.83	11	N/A	N/A
bin.409.fna	82.0578	84.74	1.15	80	2309519	15688	41_1	2	100	100	substantial	low	d__Bacteria	p__Firmicutes_A	c__Clostridia	o__Lachnospirales	f__Lachnospiraceae	g__Lachnoanaerobaculum	s__Lachnoanaerobaculum saburreum	GCF_000185385.1	95	d__Bacteria;p__Firmicutes_A;c__Clostridia;o__Lachnospirales;f__Lachnospiraceae;g__Lachnoanaerobaculum;s__Lachnoanaerobaculum saburreum	97.46	0.9	GCF_000185385.1	95	d__Bacteria;p__Firmicutes_A;c__Clostridia;o__Lachnospirales;f__Lachnospiraceae;g__Lachnoanaerobaculum;s__Lachnoanaerobaculum saburreum	97.46	0.9	d__Bacteria;p__Firmicutes_A;c__Clostridia;o__Lachnospirales;f__Lachnospiraceae;g__Lachnoanaerobaculum;s__	taxonomic classification defined by topology and ANI	topological placement and ANI have congruent species assignments	GCF_003862485.1, s__Lachnoanaerobaculum orale, 95.0, 86.33, 0.75; GCA_000209465.1, s__Lachnoanaerobaculum sp000209465, 95.0, 83.69, 0.72; GCF_003862475.1, s__Lachnoanaerobaculum gingivalis, 95.0, 82.32, 0.69; GCF_000296385.1, s__Lachnoanaerobaculum sp000296385, 95.0, 82.03, 0.68; GCF_000287675.1, s__Lachnoanaerobaculum sp000287675, 95.0, 81.98, 0.68; GCF_003589745.1, s__Lachnoanaerobaculum umeaen…	68.65	11	N/A	N/A
bin.410.fna	67.2346	77.17	2.29	33.33	2359959	2528	301_0	1	NA	NA	substantial	low	d__Bacteria	p__Deinococcota	c__Deinococci	o__Deinococcales	f__Thermaceae	g__Meiothermus_B	s__Meiothermus_B silvanus	GCF_000092125.1	95	d__Bacteria;p__Deinococcota;c__Deinococci;o__Deinococcales;f__Thermaceae;g__Meiothermus_B;s__Meiothermus_B silvanus	98.07	0.91	GCF_000092125.1	95	d__Bacteria;p__Deinococcota;c__Deinococci;o__Deinococcales;f__Thermaceae;g__Meiothermus_B;s__Meiothermus_B silvanus	98.07	0.91	d__Bacteria;p__Deinococcota;c__Deinococci;o__Deinococcales;f__Thermaceae;g__Meiothermus_B;s__	taxonomic classification defined by topology and ANI	topological placement and ANI have congruent species assignments	GCF_003226535.1, s__Meiothermus_B sp003226535, 95.0, 87.84, 0.85	65.43	11	N/A	N/A
bin.412.fna	51.2688	61.88	2.78	75	630014	20302	342_2	1	NA	NA	moderate	low	d__Bacteria	p__Patescibacteria	c__Saccharimonadia	o__Saccharimonadales	f__Nanosynbacteraceae	g__Nanosynbacter	s__	N/A	N/A	N/A	N/A	N/A	GCA_900555885.1	95	d__Bacteria;p__Patescibacteria;c__Saccharimonadia;o__Saccharimonadales;f__Nanosynbacteraceae;g__Nanosynbacter;s__Nanosynbacter sp900555885	94.15	0.8	d__Bacteria;p__Patescibacteria;c__Saccharimonadia;o__Saccharimonadales;f__Nanosynbacteraceae;g__Nanosynbacter;s__	taxonomic classification defined by topology and ANI	classification based on placement in class-level tree	GCA_900555425.1, s__Nanosynbacter sp900555425, 95.0, 94.41, 0.74; GCA_900555265.1, s__Nanosynbacter sp900555265, 95.0, 94.28, 0.88; GCA_900556885.1, s__Nanosynbacter sp900556885, 95.0, 93.67, 0.79; GCA_900555675.1, s__Nanosynbacter sp900555675, 95.0, 93.64, 0.78; GCA_900556355.1, s__Nanosynbacter sp900556355, 95.0, 93.55, 0.81; GCA_015257705.1, s__Nanosynbacter sp015257705, 95.0, 93.54, 0.71; GCA…	63.09	11	0.99724	Genome not assigned to closest species as it falls outside its pre-defined ANI radius
bin.413.fna	74.6141	91.6	4.14	41.67	1439452	8560	374_1	2	97.27	97.27	near	low	d__Bacteria	p__Firmicutes_C	c__Negativicutes	o__Veillonellales	f__Veillonellaceae	g__Veillonella	s__Veillonella sp900550455	GCA_900550455.1	95	d__Bacteria;p__Firmicutes_C;c__Negativicutes;o__Veillonellales;f__Veillonellaceae;g__Veillonella;s__Veillonella sp900550455	97.7	0.76	GCA_900550455.1	95	d__Bacteria;p__Firmicutes_C;c__Negativicutes;o__Veillonellales;f__Veillonellaceae;g__Veillonella;s__Veillonella sp900550455	97.7	0.76	d__Bacteria;p__Firmicutes_C;c__Negativicutes;o__Veillonellales;f__Veillonellaceae;g__Veillonella;s__	taxonomic classification defined by topology and ANI	topological placement and ANI have congruent species assignments	GCA_900549805.1, s__Veillonella sp900549805, 95.0, 94.62, 0.81; GCF_002959775.1, s__Veillonella rogosae, 95.0, 78.84, 0.13; GCA_902834965.1, s__Veillonella sp902834965, 95.0, 78.68, 0.08; GCA_018367495.1, s__Veillonella sp018367495, 95.0, 78.24, 0.14; GCA_900545205.1, s__Veillonella sp900545205, 95.0, 78.19, 0.16; GCF_002959895.1, s__Veillonella infantium, 95.0, 78.16, 0.16; GCF_001078375.1, s__V…	69.74	11	N/A	N/A
bin.414.fna	23.7424	60.34	8.62	60	2397336	36378	390_3	1	NA	NA	moderate	medium	d__Bacteria	p__Firmicutes	c__Bacilli	o__Lactobacillales	f__Enterococcaceae	g__Enterococcus_B	s__Enterococcus_B durans	GCF_001544215.1	95	d__Bacteria;p__Firmicutes;c__Bacilli;o__Lactobacillales;f__Enterococcaceae;g__Enterococcus_B;s__Enterococcus_B durans	99.18	0.75	GCF_001544215.1	95	d__Bacteria;p__Firmicutes;c__Bacilli;o__Lactobacillales;f__Enterococcaceae;g__Enterococcus_B;s__Enterococcus_B durans	99.18	0.75	d__Bacteria;p__Firmicutes;c__Bacilli;o__Lactobacillales;f__Enterococcaceae;g__Enterococcus_B;s__	taxonomic classification defined by topology and ANI	topological placement and ANI have congruent species assignments	GCF_001544255.1, s__Enterococcus_B faecium, 95.0, 88.03, 0.43; GCF_015751045.1, s__Enterococcus_B lactis, 95.0, 85.26, 0.42; GCA_000271405.2, s__Enterococcus_B hirae, 95.0, 80.28, 0.44; GCF_007990225.1, s__Enterococcus_B villorum, 95.0, 80.16, 0.41; GCA_015680865.1, s__Enterococcus_B lacertideformus, 95.0, 80.04, 0.39; GCF_011038845.1, s__Enterococcus_B sp011038845, 95.0, 79.75, 0.37; GCF_0021401…	42.73	11	N/A	Genome has more than 11.7% of markers with multiple hits
bin.415.fna	42.5366	59.97	4.54	75	2016540	4747	263_2	2	97.34	97.34	moderate	low	d__Bacteria	p__Actinobacteriota	c__Actinomycetia	o__Propionibacteriales	f__Propionibacteriaceae	g__Arachnia	s__Arachnia sp013333945	GCA_013333945.2	95	d__Bacteria;p__Actinobacteriota;c__Actinomycetia;o__Propionibacteriales;f__Propionibacteriaceae;g__Arachnia;s__Arachnia sp013333945	98.34	0.86	GCA_013333945.2	95	d__Bacteria;p__Actinobacteriota;c__Actinomycetia;o__Propionibacteriales;f__Propionibacteriaceae;g__Arachnia;s__Arachnia sp013333945	98.34	0.86	d__Bacteria;p__Actinobacteriota;c__Actinomycetia;o__Propionibacteriales;f__Propionibacteriaceae;g__Arachnia;s__	taxonomic classification defined by topology and ANI	topological placement and ANI have congruent species assignments	GCA_905372155.1, s__Arachnia sp905372155, 95.0, 89.06, 0.83; GCF_900637725.1, s__Arachnia propionica, 95.0, 86.77, 0.82; GCF_900607225.1, s__Arachnia sp900607225, 95.0, 86.69, 0.87; GCF_018128325.1, s__Arachnia rubra, 95.0, 80.57, 0.57; GCF_003932785.1, s__Arachnia propionica_B, 95.0, 78.21, 0.29; GCF_003859805.1, s__Arachnia propionica_C, 95.0, 77.63, 0.35; GCF_014489575.1, s__Arachnia defluvii,…	43.27	11	N/A	N/A
bin.416.fna	94.763	95.12	0.63	50	1746495	71765	430_1	2	100	100	near	low	d__Bacteria	p__Firmicutes_A	c__Clostridia	o__Tissierellales	f__Peptoniphilaceae	g__Anaerococcus	s__	N/A	N/A	N/A	N/A	N/A	GCF_000312365.2	95	d__Bacteria;p__Firmicutes_A;c__Clostridia;o__Tissierellales;f__Peptoniphilaceae;g__Anaerococcus;s__Anaerococcus provencensis	94.53	0.85	d__Bacteria;p__Firmicutes_A;c__Clostridia;o__Tissierellales;f__Peptoniphilaceae;g__Anaerococcus;s__	taxonomic classification defined by topology and ANI	classification based on placement in class-level tree	GCF_900128425.1, s__Anaerococcus urinomassiliensis, 95.0, 90.88, 0.8; GCF_900445265.1, s__Anaerococcus octavius, 95.0, 80.12, 0.36; GCF_017874535.1, s__Anaerococcus nagyae, 95.0, 79.39, 0.34; GCF_001487145.1, s__Anaerococcus rubeinfantis, 95.0, 79.35, 0.18; GCF_016798225.1, s__Anaerococcus sp900541365, 95.0, 79.14, 0.35; GCF_900232825.1, s__Anaerococcus sp900232825, 95.0, 79.11, 0.33; GCA_9005503…	87.73	11	0.996817	Genome not assigned to closest species as it falls outside its pre-defined ANI radius
bin.423.fna	90.7109	89.52	0.25	50	1741488	34239	380_1	3	99.86	99.86	substantial	low	d__Bacteria	p__Proteobacteria	c__Gammaproteobacteria	o__Pseudomonadales	f__Moraxellaceae	g__Moraxella	s__	N/A	N/A	N/A	N/A	N/A	N/A	N/A	N/A	N/A	N/A	d__Bacteria;p__Proteobacteria;c__Gammaproteobacteria;o__Pseudomonadales;f__Moraxellaceae;g__Moraxella;s__	ANI	classification based on placement in class-level tree	GCF_002014975.1, s__Moraxella bovis, 95.6695, 77.98, 0.15; GCF_002027545.1, s__Moraxella lacunata, 95.0, 77.84, 0.15; GCF_900453205.1, s__Moraxella lacunata_B, 95.0, 77.72, 0.18; GCF_002224245.2, s__Moraxella sp002224245, 95.0, 77.66, 0.25; GCF_002014965.1, s__Moraxella canis, 95.0, 77.58, 0.12; GCF_000696305.2, s__Moraxella bovoculi, 95.978, 77.54, 0.12; GCF_002027555.1, s__Moraxella equi, 95.0,…	92.65	11	0.970166	N/A
bin.426.fna	75.7577	73.74	0	0	1899601	8884	283_1	3	99.41	99.26	substantial	none	d__Bacteria	p__Actinobacteriota	c__Actinomycetia	o__Actinomycetales	f__Dermabacteraceae	g__Brachybacterium	s__Brachybacterium nesterenkovii	GCF_900163655.1	95	d__Bacteria;p__Actinobacteriota;c__Actinomycetia;o__Actinomycetales;f__Dermabacteraceae;g__Brachybacterium;s__Brachybacterium nesterenkovii	98.45	0.95	GCF_900163655.1	95	d__Bacteria;p__Actinobacteriota;c__Actinomycetia;o__Actinomycetales;f__Dermabacteraceae;g__Brachybacterium;s__Brachybacterium nesterenkovii	98.45	0.95	d__Bacteria;p__Actinobacteriota;c__Actinomycetia;o__Actinomycetales;f__Dermabacteraceae;g__Brachybacterium;s__	taxonomic classification defined by topology and ANI	topological placement and ANI have congruent species assignments	GCF_014204755.1, s__Brachybacterium aquaticum, 95.0, 80.94, 0.62; GCF_000576425.1, s__Brachybacterium phenoliresistens, 95.0, 80.78, 0.65; GCF_016623465.1, s__Brachybacterium halotolerans, 95.0, 80.75, 0.62; GCF_009299795.1, s__Brachybacterium subflavum, 95.0, 80.65, 0.65; GCF_005490785.1, s__Brachybacterium sp005490785, 95.0, 80.65, 0.65; GCF_003994255.1, s__Brachybacterium paraconglomeratum, 95…	64.61	11	N/A	N/A
bin.427.fna	91.4716	90.16	0.17	0	1444595	17110	309_2	2	99.49	99.49	near	low	d__Bacteria	p__Firmicutes_C	c__Negativicutes	o__Selenomonadales	f__Selenomonadaceae	g__Mitsuokella	s__	N/A	N/A	N/A	N/A	N/A	GCF_000469545.1	95	d__Bacteria;p__Firmicutes_C;c__Negativicutes;o__Selenomonadales;f__Selenomonadaceae;g__Mitsuokella;s__Mitsuokella sp000469545	77.5	0.19	d__Bacteria;p__Firmicutes_C;c__Negativicutes;o__Selenomonadales;f__Selenomonadaceae;g__Mitsuokella;s__	taxonomic classification defined by topology and ANI	classification based on placement in class-level tree	GCA_900552565.1, s__Mitsuokella sp900552565, 95.0, 77.33, 0.18; GCF_000702905.1, s__Mitsuokella jalaludinii, 95.0, 77.16, 0.22; GCF_000155955.1, s__Mitsuokella multacida, 95.0, 77.09, 0.23; GCA_902364065.1, s__Mitsuokella sp003458855, 95.0, 76.92, 0.24	84.25	11	0.938944	N/A
bin.431.fna	92.9547	93.28	0.54	0	4524685	44643	429_1	2	99.98	99.98	near	low	d__Bacteria	p__Firmicutes	c__Bacilli	o__Brevibacillales	f__Brevibacillaceae	g__Brevibacillus_B	s__Brevibacillus_B laterosporus	GCF_002706795.1	95	d__Bacteria;p__Firmicutes;c__Bacilli;o__Brevibacillales;f__Brevibacillaceae;g__Brevibacillus_B;s__Brevibacillus_B laterosporus	98.28	0.95	GCF_002706795.1	95	d__Bacteria;p__Firmicutes;c__Bacilli;o__Brevibacillales;f__Brevibacillaceae;g__Brevibacillus_B;s__Brevibacillus_B laterosporus	98.28	0.95	d__Bacteria;p__Firmicutes;c__Bacilli;o__Brevibacillales;f__Brevibacillaceae;g__Brevibacillus_B;s__	taxonomic classification defined by topology and ANI	topological placement and ANI have congruent species assignments	GCF_000219535.2, s__Brevibacillus_B halotolerans, 95.0, 89.5, 0.9; GCF_007833815.1, s__Brevibacillus_B laterosporus_D, 95.0, 87.25, 0.86; GCF_006170445.1, s__Brevibacillus_B sp006170445, 95.0, 77.61, 0.05	93.55	11	N/A	N/A
bin.432.fna	60.6124	72.05	3.45	100	4342726	45704	171_1	2	98.24	98.24	substantial	low	d__Bacteria	p__Proteobacteria	c__Gammaproteobacteria	o__Enterobacterales	f__Enterobacteriaceae	g__Klebsiella	s__Klebsiella aerogenes	GCF_000215745.1	95	d__Bacteria;p__Proteobacteria;c__Gammaproteobacteria;o__Enterobacterales;f__Enterobacteriaceae;g__Klebsiella;s__Klebsiella aerogenes	98.59	0.94	GCF_000215745.1	95	d__Bacteria;p__Proteobacteria;c__Gammaproteobacteria;o__Enterobacterales;f__Enterobacteriaceae;g__Klebsiella;s__Klebsiella aerogenes	98.59	0.94	d__Bacteria;p__Proteobacteria;c__Gammaproteobacteria;o__Enterobacterales;f__Enterobacteriaceae;g__Klebsiella;s__	taxonomic classification defined by topology and ANI	topological placement and ANI have congruent species assignments	GCF_000828055.2, s__Klebsiella variicola, 95.0, 85.59, 0.71; GCF_000742135.1, s__Klebsiella pneumoniae, 95.216, 85.31, 0.71; GCF_000751755.1, s__Klebsiella quasipneumoniae, 95.0, 85.31, 0.7; GCF_900978845.1, s__Klebsiella africana, 95.216, 85.26, 0.71; GCF_002270295.1, s__Klebsiella sp002270295, 95.0, 83.83, 0.66; GCF_900200035.1, s__Klebsiella grimontii, 95.0, 83.76, 0.7; GCF_002925905.1, s__Kle…	63.5	11	N/A	N/A
bin.435.fna	85.1	91.68	1.92	42.86	1878146	20386	409_1	5	99.8	98.66	near	low	d__Bacteria	p__Firmicutes	c__Bacilli	o__Lactobacillales	f__Streptococcaceae	g__Lactococcus	s__Lactococcus lactis	GCF_900099625.1	95	d__Bacteria;p__Firmicutes;c__Bacilli;o__Lactobacillales;f__Streptococcaceae;g__Lactococcus;s__Lactococcus lactis	98.45	0.94	GCF_900099625.1	95	d__Bacteria;p__Firmicutes;c__Bacilli;o__Lactobacillales;f__Streptococcaceae;g__Lactococcus;s__Lactococcus lactis	98.45	0.94	d__Bacteria;p__Firmicutes;c__Bacilli;o__Lactobacillales;f__Streptococcaceae;g__Lactococcus;s__	taxonomic classification defined by topology and ANI	topological placement and ANI have congruent species assignments	GCF_001591705.1, s__Lactococcus cremoris, 95.0, 87.58, 0.81; GCF_014905395.1, s__Lactococcus taiwanensis, 95.0, 84.5, 0.48; GCF_004210295.1, s__Lactococcus sp004210295, 95.0, 81.24, 0.5; GCF_006965445.1, s__Lactococcus sp006965445, 95.0, 79.19, 0.46; GCF_003627095.1, s__Lactococcus allomyrinae, 95.0, 78.91, 0.46; GCF_016027715.1, s__Lactococcus garvieae_A, 95.0, 78.86, 0.22; GCF_018403745.1, s__L…	84.21	11	N/A	N/A
bin.438.fna	64.9611	75.96	2.35	0	1826863	2525	5_0	1	NA	NA	substantial	low	d__Bacteria	p__Firmicutes_A	c__Clostridia	o__Oscillospirales	f__Ruminococcaceae	g__Ruminococcus_C	s__Ruminococcus_C sp000433635	GCA_000433635.1	95	d__Bacteria;p__Firmicutes_A;c__Clostridia;o__Oscillospirales;f__Ruminococcaceae;g__Ruminococcus_C;s__Ruminococcus_C sp000433635	95.94	0.84	GCA_000433635.1	95	d__Bacteria;p__Firmicutes_A;c__Clostridia;o__Oscillospirales;f__Ruminococcaceae;g__Ruminococcus_C;s__Ruminococcus_C sp000433635	95.94	0.84	d__Bacteria;p__Firmicutes_A;c__Clostridia;o__Oscillospirales;f__Ruminococcaceae;g__Ruminococcus_C;s__	taxonomic classification defined by topology and ANI	topological placement and ANI have congruent species assignments	GCA_016297675.1, s__Ruminococcus_C sp016297675, 95.0, 80.72, 0.54; GCA_000980705.1, s__Ruminococcus_C sp000980705, 95.0, 80.43, 0.2; GCA_000437175.1, s__Ruminococcus_C sp000437175, 95.0, 79.57, 0.18; GCF_000468015.1, s__Ruminococcus_C callidus, 95.0, 79.56, 0.23; GCA_000437255.1, s__Ruminococcus_C sp000437255, 95.0, 79.03, 0.22; GCA_900545285.1, s__Ruminococcus_C sp900545285, 95.0, 78.97, 0.19; G…	62.43	11	N/A	N/A
bin.441.fna	78.1391	81.46	1.12	0	780332	30089	425_1	4	100	98.31	substantial	low	d__Bacteria	p__Firmicutes	c__Bacilli	o__RF39	f__UBA660	g__CAJPPJ01	s__	N/A	N/A	N/A	N/A	N/A	GCA_905372515.1	95	d__Bacteria;p__Firmicutes;c__Bacilli;o__RF39;f__UBA660;g__CAJPPJ01;s__CAJPPJ01 sp905372515	88.23	0.76	d__Bacteria;p__Firmicutes;c__Bacilli;o__RF39;f__UBA660;g__CAJPPJ01;s__	taxonomic classification defined by topology and ANI	classification based on placement in class-level tree	N/A	72.74	11	0.98923	Genome not assigned to closest species as it falls outside its pre-defined ANI radius
bin.442.fna	45.2445	67.75	4.89	23.08	566778	3402	428_0	1	NA	NA	moderate	low	d__Bacteria	p__Firmicutes	c__Bacilli	o__Mycoplasmatales	f__Metamycoplasmataceae	g__Metamycoplasma	s__Metamycoplasma orale	GCF_000420105.1	95	d__Bacteria;p__Firmicutes;c__Bacilli;o__Mycoplasmatales;f__Metamycoplasmataceae;g__Metamycoplasma;s__Metamycoplasma orale	97.16	0.95	GCF_000420105.1	95	d__Bacteria;p__Firmicutes;c__Bacilli;o__Mycoplasmatales;f__Metamycoplasmataceae;g__Metamycoplasma;s__Metamycoplasma orale	97.16	0.95	d__Bacteria;p__Firmicutes;c__Bacilli;o__Mycoplasmatales;f__Metamycoplasmataceae;g__Metamycoplasma;s__	taxonomic classification defined by topology and ANI	topological placement and ANI have congruent species assignments	GCF_000085865.1, s__Metamycoplasma hominis, 95.0, 79.44, 0.21; GCF_900660445.2, s__Metamycoplasma salivarium, 95.0, 79.09, 0.24; GCF_003332325.1, s__Metamycoplasma phocidae, 95.0, 78.61, 0.16; GCF_012934885.1, s__Metamycoplasma sp012934885, 95.0, 78.51, 0.16; GCF_003855455.1, s__Metamycoplasma struthionis, 95.0, 78.42, 0.29; GCF_006385185.1, s__Metamycoplasma equirhinis, 95.0, 78.36, 0.23; GCF_01…	49.11	4	N/A	N/A
bin.444.fna	56.4529	62.93	1.72	0	1404318	14061	20_1	3	100	99.78	moderate	low	d__Bacteria	p__Firmicutes_A	c__Clostridia	o__Peptostreptococcales	f__Anaerovoracaceae	g__	s__	N/A	N/A	N/A	N/A	N/A	N/A	N/A	N/A	N/A	N/A	d__Bacteria;p__Firmicutes_A;c__Clostridia;o__Peptostreptococcales;f__Anaerovoracaceae;g__;s__	taxonomic classification fully defined by topology	classification based on placement in class-level tree	N/A	64.42	11	0.885683	N/A
bin.446.fna	35.4012	57.05	4.47	0	2004091	2006	99_2	1	NA	NA	moderate	low	d__Bacteria	p__Bacteroidota	c__Bacteroidia	o__Bacteroidales	f__Bacteroidaceae	g__Prevotella	s__Prevotella micans	GCF_000614105.1	95	d__Bacteria;p__Bacteroidota;c__Bacteroidia;o__Bacteroidales;f__Bacteroidaceae;g__Prevotella;s__Prevotella micans	98.61	0.77	GCF_000614105.1	95	d__Bacteria;p__Bacteroidota;c__Bacteroidia;o__Bacteroidales;f__Bacteroidaceae;g__Prevotella;s__Prevotella micans	98.61	0.77	d__Bacteria;p__Bacteroidota;c__Bacteroidia;o__Bacteroidales;f__Bacteroidaceae;g__Prevotella;s__	taxonomic classification defined by topology and ANI	topological placement and ANI have congruent species assignments	GCF_900637655.1, s__Prevotella oris, 95.0, 83.84, 0.02; GCA_902775075.1, s__Prevotella sp902775075, 95.0, 78.59, 0.01; GCF_000688375.1, s__Prevotella sp000688375, 95.0, 77.98, 0.02; GCF_003043945.1, s__Prevotella sp003043945, 95.0, 77.78, 0.02; GCA_900315835.1, s__Prevotella sp900315835, 95.0, 77.22, 0.04; GCF_018128065.1, s__Prevotella sp000467895, 95.0, 77.22, 0.03; GCF_000220235.1, s__Prevotel…	34.23	11	N/A	Genome has more than 10.0% of markers with multiple hits
bin.449.fna	91.7872	90.98	0.15	0	2210881	103354	223_0	1	NA	NA	near	low	d__Bacteria	p__Actinobacteriota	c__Actinomycetia	o__Mycobacteriales	f__Mycobacteriaceae	g__Corynebacterium	s__Corynebacterium coyleae	GCF_900105505.1	95	d__Bacteria;p__Actinobacteriota;c__Actinomycetia;o__Mycobacteriales;f__Mycobacteriaceae;g__Corynebacterium;s__Corynebacterium coyleae	97.85	0.92	GCF_900105505.1	95	d__Bacteria;p__Actinobacteriota;c__Actinomycetia;o__Mycobacteriales;f__Mycobacteriaceae;g__Corynebacterium;s__Corynebacterium coyleae	97.85	0.92	d__Bacteria;p__Actinobacteriota;c__Actinomycetia;o__Mycobacteriales;f__Mycobacteriaceae;g__Corynebacterium;s__	taxonomic classification defined by topology and ANI	topological placement and ANI have congruent species assignments	GCF_014490555.1, s__Corynebacterium sp014490555, 95.0, 83.5, 0.76; GCF_001807265.1, s__Corynebacterium sp001807265, 95.0, 82.7, 0.69; GCF_013978595.1, s__Corynebacterium haemomassiliense, 95.0, 82.63, 0.7; GCA_900156035.1, s__Corynebacterium afermentans, 95.0, 82.33, 0.64; GCF_015351335.1, s__Corynebacterium lipophilum, 95.0, 82.07, 0.68; GCF_900176865.1, s__Corynebacterium fournieri, 95.0, 81.99…	90.05	11	N/A	N/A
bin.45.fna	22.6936	55.17	8.46	100	2930893	42387	420_2	1	NA	NA	moderate	medium	d__Bacteria	p__Firmicutes	c__Bacilli	o__Staphylococcales	f__Staphylococcaceae	g__Staphylococcus	s__	N/A	N/A	N/A	N/A	N/A	GCF_002901845.1	95	d__Bacteria;p__Firmicutes;c__Bacilli;o__Staphylococcales;f__Staphylococcaceae;g__Staphylococcus;s__Staphylococcus hominis	94.21	0.69	d__Bacteria;p__Firmicutes;c__Bacilli;o__Staphylococcales;f__Staphylococcaceae;g__Staphylococcus;s__	taxonomic classification defined by topology and ANI	classification based on placement in class-level tree	GCF_006094395.1, s__Staphylococcus haemolyticus, 95.0, 94.88, 0.61; GCF_001224225.1, s__Staphylococcus borealis, 95.0, 85.9, 0.59; GCF_002901705.1, s__Staphylococcus lugdunensis, 95.0, 82.85, 0.39; GCF_002902565.1, s__Staphylococcus petrasii, 95.0, 81.49, 0.58; GCF_004785665.1, s__Staphylococcus pragensis, 95.0, 81.48, 0.58; GCA_002902575.1, s__Staphylococcus croceilyticus, 95.0, 81.41, 0.58; GCF…	41.98	11	0.980386	Genome not assigned to closest species as it falls outside its pre-defined ANI radius;Genome has more than 14.2% of markers with multiple hits
bin.451.fna	26.3777	52.87	6.9	100	1678293	13046	364_0	1	NA	NA	moderate	medium	d__Bacteria	p__Firmicutes	c__Bacilli	o__Lactobacillales	f__Lactobacillaceae	g__Lactobacillus	s__	N/A	N/A	N/A	N/A	N/A	N/A	N/A	N/A	N/A	N/A	d__Bacteria;p__Firmicutes;c__Bacilli;o__Lactobacillales;f__Lactobacillaceae;g__Lactobacillus;s__	taxonomic classification defined by topology and ANI	classification based on placement in class-level tree	GCA_910589675.1, s__Lactobacillus sp910589675, 95.0, 94.59, 0.46; GCF_000159355.1, s__Lactobacillus johnsonii, 95.0, 92.86, 0.54; GCF_000014425.1, s__Lactobacillus gasseri, 95.0, 92.85, 0.53; GCA_910589175.1, s__Lactobacillus sp910589175, 95.0, 91.84, 0.56; GCF_003584685.1, s__Lactobacillus paragasseri, 95.0, 88.92, 0.52; GCF_018987235.1, s__Lactobacillus crispatus, 95.0, 87.66, 0.28; GCF_0014366…	36.06	11	0.994709	Genome not assigned to closest species as it falls outside its pre-defined ANI radius
bin.452.fna	69.6954	74.74	1.75	100	2231696	6467	7_1	2	100	100	substantial	low	d__Bacteria	p__Firmicutes	c__Bacilli	o__Erysipelotrichales	f__Coprobacillaceae	g__Massiliomicrobiota	s__Massiliomicrobiota sp002160865	GCF_002160865.1	95	d__Bacteria;p__Firmicutes;c__Bacilli;o__Erysipelotrichales;f__Coprobacillaceae;g__Massiliomicrobiota;s__Massiliomicrobiota sp002160865	98.44	0.83	GCF_002160865.1	95	d__Bacteria;p__Firmicutes;c__Bacilli;o__Erysipelotrichales;f__Coprobacillaceae;g__Massiliomicrobiota;s__Massiliomicrobiota sp002160865	98.44	0.83	d__Bacteria;p__Firmicutes;c__Bacilli;o__Erysipelotrichales;f__Coprobacillaceae;g__Massiliomicrobiota;s__	taxonomic classification defined by topology and ANI	topological placement and ANI have congruent species assignments	GCF_002160815.1, s__Massiliomicrobiota merdigallinarum, 95.0, 86.79, 0.74	63.15	11	N/A	N/A
bin.453.fna	30.4432	57.19	6.3	64.86	1436409	1714	97_0	1	NA	NA	moderate	medium	d__Bacteria	p__Bacteroidota	c__Bacteroidia	o__Bacteroidales	f__Bacteroidaceae	g__Alloprevotella	s__Alloprevotella sp905369775	GCA_905369775.1	95	d__Bacteria;p__Bacteroidota;c__Bacteroidia;o__Bacteroidales;f__Bacteroidaceae;g__Alloprevotella;s__Alloprevotella sp905369775	97.04	0.93	GCA_905369775.1	95	d__Bacteria;p__Bacteroidota;c__Bacteroidia;o__Bacteroidales;f__Bacteroidaceae;g__Alloprevotella;s__Alloprevotella sp905369775	97.04	0.93	d__Bacteria;p__Bacteroidota;c__Bacteroidia;o__Bacteroidales;f__Bacteroidaceae;g__Alloprevotella;s__	taxonomic classification defined by topology and ANI	topological placement and ANI have congruent species assignments	GCA_015257125.1, s__Alloprevotella sp015257125, 95.0, 84.23, 0.78; GCA_017471505.1, s__Alloprevotella sp017471505, 95.0, 79.88, 0.02; GCF_014195585.1, s__Alloprevotella rava, 95.0, 79.88, 0.02; GCA_000437675.1, s__Alloprevotella sp000437675, 95.0, 79.81, 0.03; GCA_018066225.1, s__Alloprevotella sp018066225, 95.0, 79.73, 0.03; GCA_002314875.1, s__Alloprevotella sp002314875, 95.0, 79.01, 0.07; GCA_…	43.67	11	N/A	N/A
bin.454.fna	39.7206	60.34	4.31	0	1560694	5771	447_0	1	NA	NA	moderate	low	d__Bacteria	p__Fusobacteriota	c__Fusobacteriia	o__Fusobacteriales	f__Leptotrichiaceae	g__	s__	N/A	N/A	N/A	N/A	N/A	N/A	N/A	N/A	N/A	N/A	d__Bacteria;p__Fusobacteriota;c__Fusobacteriia;o__Fusobacteriales;f__Leptotrichiaceae;g__;s__	taxonomic classification fully defined by topology	classification based on placement in class-level tree	N/A	39.42	11	0.831071	N/A
bin.457.fna	66.28	77.95	2.74	40	2056027	5861	196_0	1	NA	NA	substantial	low	d__Bacteria	p__Proteobacteria	c__Gammaproteobacteria	o__Burkholderiales	f__Burkholderiaceae	g__Tepidimonas	s__Tepidimonas aquatica	GCF_007556585.1	95	d__Bacteria;p__Proteobacteria;c__Gammaproteobacteria;o__Burkholderiales;f__Burkholderiaceae;g__Tepidimonas;s__Tepidimonas aquatica	98.45	0.88	GCF_007556585.1	95	d__Bacteria;p__Proteobacteria;c__Gammaproteobacteria;o__Burkholderiales;f__Burkholderiaceae;g__Tepidimonas;s__Tepidimonas aquatica	98.45	0.88	d__Bacteria;p__Proteobacteria;c__Gammaproteobacteria;o__Burkholderiales;f__Burkholderiaceae;g__Tepidimonas;s__	taxonomic classification defined by topology and ANI	topological placement and ANI have congruent species assignments	GCF_004342625.1, s__Tepidimonas ignava, 95.0, 93.68, 0.86; GCF_007556605.1, s__Tepidimonas sediminis, 95.0, 83.82, 0.78; GCF_007556755.1, s__Tepidimonas fonticaldi, 95.0, 83.6, 0.73; GCF_007556595.1, s__Tepidimonas alkaliphilus, 95.0, 82.18, 0.74; GCF_007556705.1, s__Tepidimonas thermarum, 95.0, 81.81, 0.72; GCF_007556675.1, s__Tepidimonas taiwanensis, 95.0, 81.32, 0.7; GCF_007556685.1, s__Tepidi…	60.5	11	N/A	N/A
bin.460.fna	100.955	98.63	0	0	1770167	38257	377_1	5	99.44	97.73	near	none	d__Bacteria	p__Firmicutes	c__Bacilli	o__Lactobacillales	f__Lactobacillaceae	g__Limosilactobacillus	s__Limosilactobacillus fermentum	GCF_013394085.1	95	d__Bacteria;p__Firmicutes;c__Bacilli;o__Lactobacillales;f__Lactobacillaceae;g__Limosilactobacillus;s__Limosilactobacillus fermentum	98.79	0.92	GCF_013394085.1	95	d__Bacteria;p__Firmicutes;c__Bacilli;o__Lactobacillales;f__Lactobacillaceae;g__Limosilactobacillus;s__Limosilactobacillus fermentum	98.79	0.92	d__Bacteria;p__Firmicutes;c__Bacilli;o__Lactobacillales;f__Lactobacillaceae;g__Limosilactobacillus;s__	taxonomic classification defined by topology and ANI	topological placement and ANI have congruent species assignments	GCF_001293735.1, s__Limosilactobacillus gorillae, 95.0, 81.69, 0.59; GCA_003072625.1, s__Limosilactobacillus reuteri_D, 95.0, 79.4, 0.07; GCF_000160835.1, s__Limosilactobacillus antri, 95.0, 79.21, 0.17; GCF_014836425.1, s__Limosilactobacillus sp014836425, 95.0, 79.12, 0.08; GCF_014838745.1, s__Limosilactobacillus urinaemulieris, 95.0, 78.99, 0.06; GCF_001434365.1, s__Limosilactobacillus gastricu…	96.23	11	N/A	N/A
bin.461.fna	94.2981	91.67	0	0	2330792	143513	229_1	3	99.96	99.96	near	none	d__Bacteria	p__Actinobacteriota	c__Actinomycetia	o__Mycobacteriales	f__Mycobacteriaceae	g__Corynebacterium	s__Corynebacterium falsenii	GCA_000525655.1	95	d__Bacteria;p__Actinobacteriota;c__Actinomycetia;o__Mycobacteriales;f__Mycobacteriaceae;g__Corynebacterium;s__Corynebacterium falsenii	98.89	0.96	GCA_000525655.1	95	d__Bacteria;p__Actinobacteriota;c__Actinomycetia;o__Mycobacteriales;f__Mycobacteriaceae;g__Corynebacterium;s__Corynebacterium falsenii	98.89	0.96	d__Bacteria;p__Actinobacteriota;c__Actinomycetia;o__Mycobacteriales;f__Mycobacteriaceae;g__Corynebacterium;s__	taxonomic classification defined by topology and ANI	topological placement and ANI have congruent species assignments	GCA_019114175.1, s__Corynebacterium gallistercoris, 95.0, 80.26, 0.5; GCF_001807485.1, s__Corynebacterium sp001807485, 95.0, 79.91, 0.47; GCF_000738175.1, s__Corynebacterium jeikeium_C, 95.0, 79.87, 0.43; GCF_000738265.1, s__Corynebacterium jeikeium_A, 95.0, 79.78, 0.42; GCF_000163435.1, s__Corynebacterium jeikeium, 95.0, 79.73, 0.41; GCF_001815985.1, s__Corynebacterium sp001815985, 95.0, 79.14, …	91.84	11	N/A	N/A
bin.462.fna	97.0211	95.59	0	0	1673126	57848	298_0	1	NA	NA	near	none	d__Bacteria	p__Firmicutes_A	c__Clostridia	o__Peptostreptococcales	f__Anaerovoracaceae	g__Eubacterium_B	s__Eubacterium_B infirmum	GCA_900450455.1	95	d__Bacteria;p__Firmicutes_A;c__Clostridia;o__Peptostreptococcales;f__Anaerovoracaceae;g__Eubacterium_B;s__Eubacterium_B infirmum	97.83	0.92	GCA_900450455.1	95	d__Bacteria;p__Firmicutes_A;c__Clostridia;o__Peptostreptococcales;f__Anaerovoracaceae;g__Eubacterium_B;s__Eubacterium_B infirmum	97.83	0.92	d__Bacteria;p__Firmicutes_A;c__Clostridia;o__Peptostreptococcales;f__Anaerovoracaceae;g__Eubacterium_B;s__	taxonomic classification defined by topology and ANI	topological placement and ANI have congruent species assignments	GCA_001189495.1, s__Eubacterium_B sulci, 95.0, 85.24, 0.79; GCA_002472145.1, s__Eubacterium_B sp002472145, 95.0, 78.76, 0.01; GCA_017437565.1, s__Eubacterium_B sp017437565, 95.0, 77.69, 0.01; GCA_902776725.1, s__Eubacterium_B sp902776725, 95.0, 77.49, 0.05; GCA_017445315.1, s__Eubacterium_B sp017445315, 95.0, 76.93, 0.04; GCA_017612585.1, s__Eubacterium_B sp017612585, 95.0, 76.86, 0.04; GCA_01751…	82.55	11	N/A	N/A
bin.465.fna	51.4068	70.69	5.17	100	3950437	49387	158_0	1	NA	NA	substantial	medium	d__Bacteria	p__Proteobacteria	c__Alphaproteobacteria	o__Rhizobiales_A	f__Rhizobiaceae_A	g__Ochrobactrum	s__Ochrobactrum intermedium	GCF_000182645.1	95	d__Bacteria;p__Proteobacteria;c__Alphaproteobacteria;o__Rhizobiales_A;f__Rhizobiaceae_A;g__Ochrobactrum;s__Ochrobactrum intermedium	97.83	0.91	GCF_000182645.1	95	d__Bacteria;p__Proteobacteria;c__Alphaproteobacteria;o__Rhizobiales_A;f__Rhizobiaceae_A;g__Ochrobactrum;s__Ochrobactrum intermedium	97.83	0.91	d__Bacteria;p__Proteobacteria;c__Alphaproteobacteria;o__Rhizobiales_A;f__Rhizobiaceae_A;g__Ochrobactrum;s__	taxonomic classification defined by topology and ANI	topological placement and ANI have congruent species assignments	GCF_008932435.1, s__Ochrobactrum pseudintermedium, 95.0, 90.33, 0.8; GCA_900470195.1, s__Ochrobactrum sp900470195, 95.0, 90.08, 0.83; GCA_900473915.1, s__Ochrobactrum sp900473915, 95.0, 89.29, 0.79; GCF_000017405.1, s__Ochrobactrum anthropi, 95.518, 88.65, 0.83; GCF_008932295.1, s__Ochrobactrum tritici, 95.0, 87.98, 0.81; GCA_012103075.1, s__Ochrobactrum cytisi, 95.518, 87.66, 0.83; GCF_902825325…	58.82	11	N/A	N/A
bin.466.fna	72.7747	70.69	0	0	1697699	11789	98_1	2	99.89	99.89	substantial	none	d__Bacteria	p__Bacteroidota	c__Bacteroidia	o__Bacteroidales	f__Bacteroidaceae	g__Prevotella	s__Prevotella enoeca	GCF_000613405.1	95	d__Bacteria;p__Bacteroidota;c__Bacteroidia;o__Bacteroidales;f__Bacteroidaceae;g__Prevotella;s__Prevotella enoeca	98.13	0.96	GCF_000613405.1	95	d__Bacteria;p__Bacteroidota;c__Bacteroidia;o__Bacteroidales;f__Bacteroidaceae;g__Prevotella;s__Prevotella enoeca	98.13	0.96	d__Bacteria;p__Bacteroidota;c__Bacteroidia;o__Bacteroidales;f__Bacteroidaceae;g__Prevotella;s__	taxonomic classification defined by topology and ANI	topological placement and ANI have congruent species assignments	GCF_000613725.1, s__Prevotella pleuritidis, 95.0, 87.57, 0.73; GCA_002405875.1, s__Prevotella sp002405875, 95.0, 77.2, 0.04; GCF_018127805.1, s__Prevotella sp018127805, 95.0, 77.2, 0.1; GCA_902800185.1, s__Prevotella sp902800185, 95.0, 76.96, 0.04; GCF_000235885.1, s__Prevotella stercorea, 95.0, 76.83, 0.04; GCA_000436915.1, s__Prevotella sp000436915, 95.0, 76.76, 0.05; GCF_900079775.1, s__Prevot…	57.23	11	N/A	N/A
bin.468.fna	70.407	87.4	4.38	66.67	2264896	8292	95_1	3	98.87	96.63	substantial	low	d__Bacteria	p__Bacteroidota	c__Bacteroidia	o__Bacteroidales	f__Bacteroidaceae	g__Alloprevotella	s__Alloprevotella sp003639005	GCF_014385435.1	95	d__Bacteria;p__Bacteroidota;c__Bacteroidia;o__Bacteroidales;f__Bacteroidaceae;g__Alloprevotella;s__Alloprevotella sp003639005	98.16	0.91	GCF_014385435.1	95	d__Bacteria;p__Bacteroidota;c__Bacteroidia;o__Bacteroidales;f__Bacteroidaceae;g__Alloprevotella;s__Alloprevotella sp003639005	98.16	0.91	d__Bacteria;p__Bacteroidota;c__Bacteroidia;o__Bacteroidales;f__Bacteroidaceae;g__Alloprevotella;s__	taxonomic classification defined by topology and ANI	topological placement and ANI have congruent species assignments	GCA_900095835.1, s__Alloprevotella sp900095835, 95.0, 78.3, 0.2; GCA_015257125.1, s__Alloprevotella sp015257125, 95.0, 78.08, 0.23; GCF_000318095.2, s__Alloprevotella sp000318095, 95.0, 77.92, 0.18; GCF_003859795.1, s__Alloprevotella sp003859795, 95.0, 77.88, 0.26; GCA_015259235.1, s__Alloprevotella sp015259235, 95.0, 77.81, 0.15; GCA_017478625.1, s__Alloprevotella sp017478625, 95.0, 77.75, 0.02;…	79.55	11	N/A	N/A
bin.47.fna	58.5599	57.53	0	0	2559276	9116	273_0	1	NA	NA	moderate	none	d__Bacteria	p__Actinobacteriota	c__Actinomycetia	o__Actinomycetales	f__Microbacteriaceae	g__Microbacterium	s__Microbacterium sp000411455	GCF_000411455.1	95	d__Bacteria;p__Actinobacteriota;c__Actinomycetia;o__Actinomycetales;f__Microbacteriaceae;g__Microbacterium;s__Microbacterium sp000411455	97.71	0.86	GCF_000411455.1	95	d__Bacteria;p__Actinobacteriota;c__Actinomycetia;o__Actinomycetales;f__Microbacteriaceae;g__Microbacterium;s__Microbacterium sp000411455	97.71	0.86	d__Bacteria;p__Actinobacteriota;c__Actinomycetia;o__Actinomycetales;f__Microbacteriaceae;g__Microbacterium;s__	taxonomic classification defined by topology and ANI	topological placement and ANI have congruent species assignments	GCF_016907555.1, s__Microbacterium laevaniformans, 95.0, 94.24, 0.81; GCF_003293595.1, s__Microbacterium sp003293595, 95.0, 90.42, 0.83; GCF_001592125.1, s__Microbacterium hominis, 95.0, 84.72, 0.79; GCF_015350795.1, s__Microbacterium sp015350795, 95.0, 83.03, 0.72; GCF_016907815.1, s__Microbacterium aurum, 95.0, 81.55, 0.63; GCF_016907295.1, s__Microbacterium dextranolyticum, 95.0, 81.23, 0.61; …	43.9	11	N/A	N/A
bin.470.fna	79.1776	78.66	0.34	0	1700037	23640	104_1	3	99.83	96.33	substantial	low	d__Bacteria	p__Bacteroidota	c__Bacteroidia	o__Bacteroidales	f__Bacteroidaceae	g__Prevotella	s__Prevotella marshii	GCF_000146675.1	95	d__Bacteria;p__Bacteroidota;c__Bacteroidia;o__Bacteroidales;f__Bacteroidaceae;g__Prevotella;s__Prevotella marshii	98.66	0.96	GCF_000146675.1	95	d__Bacteria;p__Bacteroidota;c__Bacteroidia;o__Bacteroidales;f__Bacteroidaceae;g__Prevotella;s__Prevotella marshii	98.66	0.96	d__Bacteria;p__Bacteroidota;c__Bacteroidia;o__Bacteroidales;f__Bacteroidaceae;g__Prevotella;s__	taxonomic classification defined by topology and ANI	topological placement and ANI have congruent species assignments	GCF_000613405.1, s__Prevotella enoeca, 95.0, 78.13, 0.1; GCF_018127805.1, s__Prevotella sp018127805, 95.0, 77.78, 0.12; GCF_000614205.1, s__Prevotella saccharolytica, 95.0, 77.76, 0.1; GCF_001553265.1, s__Prevotella sp001553265, 95.0, 77.72, 0.09; GCF_000163055.2, s__Prevotella sp000163055, 95.0, 77.6, 0.07; GCF_900290275.1, s__Prevotella sp900290275, 95.0, 77.57, 0.05; GCA_900545525.1, s__Prevot…	72.64	11	N/A	N/A
bin.471.fna	92.8438	94.08	0.72	0	1727410	42421	367_1	2	100	100	near	low	d__Bacteria	p__Firmicutes	c__Bacilli	o__Lactobacillales	f__Lactobacillaceae	g__Pediococcus	s__Pediococcus acidilactici_A	GCA_009809575.1	95	d__Bacteria;p__Firmicutes;c__Bacilli;o__Lactobacillales;f__Lactobacillaceae;g__Pediococcus;s__Pediococcus acidilactici_A	97.14	0.9	GCA_009809575.1	95	d__Bacteria;p__Firmicutes;c__Bacilli;o__Lactobacillales;f__Lactobacillaceae;g__Pediococcus;s__Pediococcus acidilactici_A	97.14	0.9	d__Bacteria;p__Firmicutes;c__Bacilli;o__Lactobacillales;f__Lactobacillaceae;g__Pediococcus;s__	taxonomic classification defined by topology and ANI	topological placement and ANI have congruent species assignments	GCF_000146325.1, s__Pediococcus acidilactici, 95.0, 90.83, 0.87; GCF_001437285.1, s__Pediococcus pentosaceus, 95.0, 79.11, 0.3; GCF_001437605.1, s__Pediococcus argentinicus, 95.0, 79.0, 0.11; GCF_001437075.1, s__Pediococcus stilesii, 95.0, 79.0, 0.22; GCF_000237995.1, s__Pediococcus claussenii, 95.0, 77.78, 0.1; GCF_002982135.1, s__Pediococcus inopinatus, 95.0, 77.69, 0.06; GCF_001438655.1, s__Pe…	83.4	11	N/A	N/A
bin.474.fna	51.0331	62.93	3.45	100	3866804	5083	198_2	2	100	100	moderate	low	d__Bacteria	p__Proteobacteria	c__Gammaproteobacteria	o__Burkholderiales	f__Burkholderiaceae	g__Ralstonia	s__Ralstonia pickettii_B	GCF_000020205.1	95	d__Bacteria;p__Proteobacteria;c__Gammaproteobacteria;o__Burkholderiales;f__Burkholderiaceae;g__Ralstonia;s__Ralstonia pickettii_B	97.34	0.9	GCF_000020205.1	95	d__Bacteria;p__Proteobacteria;c__Gammaproteobacteria;o__Burkholderiales;f__Burkholderiaceae;g__Ralstonia;s__Ralstonia pickettii_B	97.34	0.9	d__Bacteria;p__Proteobacteria;c__Gammaproteobacteria;o__Burkholderiales;f__Burkholderiaceae;g__Ralstonia;s__	taxonomic classification defined by topology and ANI	topological placement and ANI have congruent species assignments	GCF_016466415.1, s__Ralstonia pickettii, 95.0, 94.62, 0.91; GCF_000620465.1, s__Ralstonia sp000620465, 95.0, 92.32, 0.87; GCF_007997035.1, s__Ralstonia sp007997035, 95.0, 91.98, 0.85; GCF_900115545.1, s__Ralstonia sp900115545, 95.0, 91.52, 0.9; GCF_000607165.1, s__Ralstonia pickettii_A, 95.0, 91.48, 0.89; GCA_000955795.1, s__Ralstonia sp000955795, 95.0, 91.37, 0.9; GCF_003851545.1, s__Ralstonia s…	52.03	11	N/A	N/A
bin.477.fna	59.4818	85.25	5.65	29.41	2150906	3469	175_0	1	NA	NA	substantial	medium	d__Bacteria	p__Bacteroidota	c__Bacteroidia	o__Bacteroidales	f__Rikenellaceae	g__Alistipes	s__Alistipes excrementigallinarum	GCF_900290115.1	95	d__Bacteria;p__Bacteroidota;c__Bacteroidia;o__Bacteroidales;f__Rikenellaceae;g__Alistipes;s__Alistipes excrementigallinarum	98.9	0.92	GCF_900290115.1	95	d__Bacteria;p__Bacteroidota;c__Bacteroidia;o__Bacteroidales;f__Rikenellaceae;g__Alistipes;s__Alistipes excrementigallinarum	98.9	0.92	d__Bacteria;p__Bacteroidota;c__Bacteroidia;o__Bacteroidales;f__Rikenellaceae;g__Alistipes;s__	taxonomic classification defined by topology and ANI	topological placement and ANI have congruent species assignments	GCA_900542505.1, s__Alistipes stercorigallinarum, 95.0, 90.31, 0.81; GCA_900544265.1, s__Alistipes merdavium, 95.0, 83.09, 0.67; GCA_019115605.1, s__Alistipes faecigallinarum, 95.0, 82.15, 0.57; GCA_902362705.1, s__Alistipes sp002358415, 95.0, 82.12, 0.6; GCA_000434235.1, s__Alistipes avistercoris, 95.0, 82.11, 0.68; GCA_019119615.1, s__Alistipes stercoravium, 95.0, 81.7, 0.57; GCF_006542685.1, s…	69.54	11	N/A	N/A
bin.478.fna	95.0309	96.98	0.9	0	2364477	100754	161_1	2	99.93	99.93	near	low	d__Bacteria	p__Proteobacteria	c__Gammaproteobacteria	o__Burkholderiales	f__Neisseriaceae	g__Neisseria	s__	N/A	N/A	N/A	N/A	N/A	GCA_003028315.1	96.5429	d__Bacteria;p__Proteobacteria;c__Gammaproteobacteria;o__Burkholderiales;f__Neisseriaceae;g__Neisseria;s__Neisseria mucosa	94.48	0.85	d__Bacteria;p__Proteobacteria;c__Gammaproteobacteria;o__Burkholderiales;f__Neisseriaceae;g__Neisseria;s__	taxonomic classification defined by topology and ANI	classification based on placement in class-level tree	GCF_000813705.1, s__Neisseria cerebrosa, 96.5429, 94.65, 0.84; GCF_000952795.1, s__Neisseria sp000952795, 96.4916, 94.64, 0.83; GCF_003044425.1, s__Neisseria sicca_C, 95.8064, 94.59, 0.83; GCF_017753665.1, s__Neisseria sicca_D, 95.2415, 94.49, 0.85; GCF_003044445.1, s__Neisseria mucosa_A, 95.2415, 94.34, 0.83; GCF_000193735.1, s__Neisseria sicca_E, 95.0, 94.15, 0.82; GCF_001809325.1, s__Neisseria…	87.59	11	0.996222	Genome not assigned to closest species as it falls outside its pre-defined ANI radius
bin.479.fna	51.2106	61.11	2.6	50	1149666	3259	438_1	2	99.4	99.4	moderate	low	d__Bacteria	p__Firmicutes	c__Bacilli	o__Staphylococcales	f__Gemellaceae	g__Gemella	s__Gemella sanguinis	GCF_000701685.1	95	d__Bacteria;p__Firmicutes;c__Bacilli;o__Staphylococcales;f__Gemellaceae;g__Gemella;s__Gemella sanguinis	96.86	0.78	GCF_000701685.1	95	d__Bacteria;p__Firmicutes;c__Bacilli;o__Staphylococcales;f__Gemellaceae;g__Gemella;s__Gemella sanguinis	96.86	0.78	d__Bacteria;p__Firmicutes;c__Bacilli;o__Staphylococcales;f__Gemellaceae;g__Gemella;s__	taxonomic classification defined by topology and ANI	topological placement and ANI have congruent species assignments	GCA_900555985.1, s__Gemella sp900555985, 95.0, 92.26, 0.6; GCF_012273215.1, s__Gemella haemolysans_A, 95.0, 80.52, 0.58; GCF_900476045.1, s__Gemella morbillorum, 95.0, 80.44, 0.58; GCA_002871655.1, s__Gemella sp002871655, 95.0, 80.25, 0.57; GCA_900766305.1, s__Gemella sp900766305, 95.0, 80.25, 0.54; GCF_901873445.1, s__Gemella haemolysans_C, 95.0, 80.08, 0.55; GCF_000173915.1, s__Gemella haemolys…	50.28	11	N/A	N/A
bin.48.fna	16.9082	50.02	7.5	46.67	841946	4742	440_2	1	NA	NA	moderate	medium	d__Bacteria	p__Fusobacteriota	c__Fusobacteriia	o__Fusobacteriales	f__Leptotrichiaceae	g__	s__	N/A	N/A	N/A	N/A	N/A	N/A	N/A	N/A	N/A	N/A	d__Bacteria;p__Fusobacteriota;c__Fusobacteriia;o__Fusobacteriales;f__Leptotrichiaceae;g__;s__	taxonomic novelty determined using RED	classification based on placement in class-level tree	N/A	37.67	11	0.905019	N/A
bin.480.fna	43.2999	64.37	4.74	38.1	2835609	3531	215_0	1	NA	NA	moderate	low	d__Bacteria	p__Proteobacteria	c__Alphaproteobacteria	o__Rhizobiales	f__Beijerinckiaceae	g__Methylobacterium	s__Methylobacterium sp002778835	GCA_002778835.1	95	d__Bacteria;p__Proteobacteria;c__Alphaproteobacteria;o__Rhizobiales;f__Beijerinckiaceae;g__Methylobacterium;s__Methylobacterium sp002778835	99.48	0.95	GCA_002778835.1	95	d__Bacteria;p__Proteobacteria;c__Alphaproteobacteria;o__Rhizobiales;f__Beijerinckiaceae;g__Methylobacterium;s__Methylobacterium sp002778835	99.48	0.95	d__Bacteria;p__Proteobacteria;c__Alphaproteobacteria;o__Rhizobiales;f__Beijerinckiaceae;g__Methylobacterium;s__	taxonomic classification defined by topology and ANI	topological placement and ANI have congruent species assignments	GCF_007992195.1, s__Methylobacterium oxalidis, 95.0, 83.28, 0.72; GCF_902141855.1, s__Methylobacterium dankookense, 95.0, 82.75, 0.74; GCF_003173735.1, s__Methylobacterium radiodurans, 95.0, 82.56, 0.68; GCF_003173715.1, s__Methylobacterium durans, 95.0, 82.5, 0.73; GCF_004348265.1, s__Methylobacterium segetis, 95.0, 82.49, 0.72; GCF_008806345.1, s__Methylobacterium sp008806345, 95.0, 82.48, 0.73…	46.6	11	N/A	N/A
bin.481.fna	88.1785	95.02	1.7	20	2067033	34429	243_0	1	NA	NA	near	low	d__Bacteria	p__Actinobacteriota	c__Actinomycetia	o__Actinomycetales	f__Actinomycetaceae	g__Pauljensenia	s__Pauljensenia radingae_A	GCA_900106055.1	95	d__Bacteria;p__Actinobacteriota;c__Actinomycetia;o__Actinomycetales;f__Actinomycetaceae;g__Pauljensenia;s__Pauljensenia radingae_A	99	0.96	GCA_900106055.1	95	d__Bacteria;p__Actinobacteriota;c__Actinomycetia;o__Actinomycetales;f__Actinomycetaceae;g__Pauljensenia;s__Pauljensenia radingae_A	99	0.96	d__Bacteria;p__Actinobacteriota;c__Actinomycetia;o__Actinomycetales;f__Actinomycetaceae;g__Pauljensenia;s__	taxonomic classification defined by topology and ANI	topological placement and ANI have congruent species assignments	GCF_900155605.1, s__Pauljensenia marseillensis, 95.0, 79.2, 0.08; GCF_000758755.1, s__Pauljensenia sp000758755, 95.0, 78.94, 0.09; GCF_000185285.1, s__Pauljensenia sp000185285, 95.0, 78.37, 0.11; GCF_013407865.1, s__Pauljensenia turicensis, 95.0, 78.16, 0.1; GCA_900554605.1, s__Pauljensenia sp900554605, 95.0, 77.89, 0.06; GCF_011038885.2, s__Pauljensenia sp011038875, 95.0, 77.64, 0.09; GCF_005696…	92.87	11	N/A	N/A
bin.482.fna	5.75471	50.27	9.52	25	8536364	2039	455_0	1	NA	NA	moderate	medium	d__Bacteria	p__Fusobacteriota	c__Fusobacteriia	o__	f__	g__	s__	N/A	N/A	N/A	N/A	N/A	N/A	N/A	N/A	N/A	N/A	d__Bacteria;p__Fusobacteriota;c__Fusobacteriia;o__;f__;g__;s__	taxonomic novelty determined using RED	classification based on placement in class-level tree	N/A	23.21	11	0.489778	Genome has more than 10.8% of markers with multiple hits
bin.484.fna	63.939	62.93	0	0	847578	8281	288_0	1	NA	NA	moderate	none	d__Bacteria	p__Firmicutes_C	c__Negativicutes	o__Veillonellales	f__Dialisteraceae	g__Dialister	s__Dialister sp900541485	GCA_900541485.1	95	d__Bacteria;p__Firmicutes_C;c__Negativicutes;o__Veillonellales;f__Dialisteraceae;g__Dialister;s__Dialister sp900541485	97.13	0.75	GCA_900541485.1	95	d__Bacteria;p__Firmicutes_C;c__Negativicutes;o__Veillonellales;f__Dialisteraceae;g__Dialister;s__Dialister sp900541485	97.13	0.75	d__Bacteria;p__Firmicutes_C;c__Negativicutes;o__Veillonellales;f__Dialisteraceae;g__Dialister;s__	taxonomic classification defined by topology and ANI	topological placement and ANI have congruent species assignments	GCA_900547785.1, s__Dialister sp900547785, 95.0, 84.51, 0.67; GCA_001553355.1, s__Dialister sp001553355, 95.0, 79.01, 0.12; GCA_000434475.1, s__Dialister sp000434475, 95.0, 78.65, 0.05; GCF_000160055.1, s__Dialister invisus, 95.0, 78.22, 0.19; GCA_900314595.1, s__Dialister sp900314595, 95.0, 78.13, 0.06; GCA_002471975.1, s__Dialister sp002471975, 95.0, 78.0, 0.04; GCA_900545785.1, s__Dialister sp…	51.61	11	N/A	N/A
bin.485.fna	15.0745	57.92	9.72	50	992299	4886	315_4	1	NA	NA	moderate	medium	d__Bacteria	p__Firmicutes_A	c__Clostridia	o__Lachnospirales	f__Lachnospiraceae	g__Stomatobaculum	s__	N/A	N/A	N/A	N/A	N/A	GCA_905370385.1	95	d__Bacteria;p__Firmicutes_A;c__Clostridia;o__Lachnospirales;f__Lachnospiraceae;g__Stomatobaculum;s__Stomatobaculum longum_A	92.01	0.77	d__Bacteria;p__Firmicutes_A;c__Clostridia;o__Lachnospirales;f__Lachnospiraceae;g__Stomatobaculum;s__	taxonomic classification defined by topology and ANI	classification based on placement in class-level tree	GCF_000242235.1, s__Stomatobaculum longum, 95.0, 92.24, 0.86; GCA_017449925.1, s__Stomatobaculum sp017449925, 95.0, 77.84, 0.09; GCA_902793685.1, s__Stomatobaculum sp902793685, 95.0, 77.52, 0.19; GCA_002892395.1, s__Stomatobaculum sp002892395, 95.0, 77.28, 0.13; GCF_003014445.1, s__Stomatobaculum naviforme, 95.0, 77.27, 0.24; GCA_902780465.1, s__Stomatobaculum sp902780465, 95.0, 77.04, 0.09; GCA_…	48.05	11	0.990438	Genome not assigned to closest species as it falls outside its pre-defined ANI radius
bin.486.fna	71.7089	75.15	1.2	66.67	1850434	2616	4_1	2	100	100	substantial	low	d__Bacteria	p__Firmicutes_A	c__Clostridia	o__Oscillospirales	f__Ruminococcaceae	g__Ruminococcus_C	s__Ruminococcus_C callidus	GCF_000468015.1	95	d__Bacteria;p__Firmicutes_A;c__Clostridia;o__Oscillospirales;f__Ruminococcaceae;g__Ruminococcus_C;s__Ruminococcus_C callidus	98.05	0.91	GCF_000468015.1	95	d__Bacteria;p__Firmicutes_A;c__Clostridia;o__Oscillospirales;f__Ruminococcaceae;g__Ruminococcus_C;s__Ruminococcus_C callidus	98.05	0.91	d__Bacteria;p__Firmicutes_A;c__Clostridia;o__Oscillospirales;f__Ruminococcaceae;g__Ruminococcus_C;s__	taxonomic classification defined by topology and ANI	topological placement and ANI have congruent species assignments	GCA_000980705.1, s__Ruminococcus_C sp000980705, 95.0, 84.69, 0.8; GCA_000437175.1, s__Ruminococcus_C sp000437175, 95.0, 82.09, 0.6; GCA_900545285.1, s__Ruminococcus_C sp900545285, 95.0, 80.5, 0.5; GCA_000433635.1, s__Ruminococcus_C sp000433635, 95.0, 79.34, 0.22; GCA_000437255.1, s__Ruminococcus_C sp000437255, 95.0, 78.65, 0.25; GCA_016297675.1, s__Ruminococcus_C sp016297675, 95.0, 78.32, 0.17; G…	56.69	11	N/A	N/A
bin.488.fna	93.994	95.01	0.79	16.67	2652219	320099	276_1	3	99.98	99.95	near	low	d__Bacteria	p__Actinobacteriota	c__Actinomycetia	o__Actinomycetales	f__Microbacteriaceae	g__Microbacterium	s__Microbacterium sp003248845	GCA_003248845.1	95	d__Bacteria;p__Actinobacteriota;c__Actinomycetia;o__Actinomycetales;f__Microbacteriaceae;g__Microbacterium;s__Microbacterium sp003248845	98.06	0.9	GCA_003248845.1	95	d__Bacteria;p__Actinobacteriota;c__Actinomycetia;o__Actinomycetales;f__Microbacteriaceae;g__Microbacterium;s__Microbacterium sp003248845	98.06	0.9	d__Bacteria;p__Actinobacteriota;c__Actinomycetia;o__Actinomycetales;f__Microbacteriaceae;g__Microbacterium;s__	taxonomic classification defined by topology and ANI	topological placement and ANI have congruent species assignments	GCA_017305435.1, s__Microbacterium sp017305435, 95.0, 87.69, 0.84; GCF_006716815.1, s__Microbacterium lacticum, 95.0, 83.83, 0.71; GCF_015707995.1, s__Microbacterium sp015707995, 95.0, 83.66, 0.68; GCF_018717645.1, s__Microbacterium flavum, 95.0, 83.65, 0.73; GCF_016907815.1, s__Microbacterium aurum, 95.0, 83.07, 0.7; GCA_003248655.1, s__Microbacterium sp003248655, 95.0, 82.99, 0.66; GCA_00189831…	87.45	11	N/A	N/A
bin.489.fna	55.9715	64.12	2.16	40	4521747	2986	178_1	2	100	100	moderate	low	d__Bacteria	p__Proteobacteria	c__Gammaproteobacteria	o__Burkholderiales	f__Burkholderiaceae	g__Comamonas	s__Comamonas tsuruhatensis	GCF_001571325.1	95.4801	d__Bacteria;p__Proteobacteria;c__Gammaproteobacteria;o__Burkholderiales;f__Burkholderiaceae;g__Comamonas;s__Comamonas tsuruhatensis	98.44	0.94	GCF_001571325.1	95.4801	d__Bacteria;p__Proteobacteria;c__Gammaproteobacteria;o__Burkholderiales;f__Burkholderiaceae;g__Comamonas;s__Comamonas tsuruhatensis	98.44	0.94	d__Bacteria;p__Proteobacteria;c__Gammaproteobacteria;o__Burkholderiales;f__Burkholderiaceae;g__Comamonas;s__	taxonomic classification defined by topology and ANI	topological placement and ANI have congruent species assignments	GCF_001598795.1, s__Comamonas acidovorans, 95.4801, 94.62, 0.94; GCF_001544075.1, s__Comamonas terrae, 95.0, 81.53, 0.59; GCF_014637085.1, s__Comamonas phosphati, 95.0, 80.99, 0.49; GCF_000429845.1, s__Comamonas composti, 95.0, 80.36, 0.47; GCF_014076415.1, s__Comamonas testosteroni_F, 95.0, 80.3, 0.47; GCF_000761245.1, s__Comamonas testosteroni_C, 95.0, 80.09, 0.48; GCA_019236485.1, s__Comamonas…	38.56	11	N/A	N/A
bin.491.fna	72.014	70.16	0	0	2527277	4056	262_1	2	100	100	substantial	none	d__Bacteria	p__Actinobacteriota	c__Actinomycetia	o__Actinomycetales	f__Dermatophilaceae	g__Janibacter	s__Janibacter alkaliphilus	GCF_013408565.1	95	d__Bacteria;p__Actinobacteriota;c__Actinomycetia;o__Actinomycetales;f__Dermatophilaceae;g__Janibacter;s__Janibacter alkaliphilus	98.4	0.98	GCF_013408565.1	95	d__Bacteria;p__Actinobacteriota;c__Actinomycetia;o__Actinomycetales;f__Dermatophilaceae;g__Janibacter;s__Janibacter alkaliphilus	98.4	0.98	d__Bacteria;p__Actinobacteriota;c__Actinomycetia;o__Actinomycetales;f__Dermatophilaceae;g__Janibacter;s__	taxonomic classification defined by topology and ANI	topological placement and ANI have congruent species assignments	GCF_900176385.1, s__Janibacter indicus, 95.0, 81.28, 0.73; GCF_000297495.1, s__Janibacter hoylei, 95.0, 81.21, 0.65; GCF_001591405.1, s__Janibacter terrae, 95.0, 80.83, 0.67; GCF_001570965.1, s__Janibacter corallicola, 95.0, 80.74, 0.63; GCF_001570945.1, s__Janibacter anophelis, 95.0, 80.72, 0.69; GCF_004295485.1, s__Janibacter limosus_A, 95.0, 80.56, 0.67; GCF_001570985.1, s__Janibacter limosus,…	58.16	11	N/A	N/A
bin.493.fna	4.46743	50.35	9.61	15.91	1051906	1503	332_2	1	NA	NA	moderate	medium	d__Bacteria	p__Actinobacteriota	c__Actinomycetia	o__Actinomycetales	f__Bifidobacteriaceae	g__Alloscardovia	s__Alloscardovia omnicolens	GCF_000420505.1	95	d__Bacteria;p__Actinobacteriota;c__Actinomycetia;o__Actinomycetales;f__Bifidobacteriaceae;g__Alloscardovia;s__Alloscardovia omnicolens	99.06	0.95	GCF_000420505.1	95	d__Bacteria;p__Actinobacteriota;c__Actinomycetia;o__Actinomycetales;f__Bifidobacteriaceae;g__Alloscardovia;s__Alloscardovia omnicolens	99.06	0.95	d__Bacteria;p__Actinobacteriota;c__Actinomycetia;o__Actinomycetales;f__Bifidobacteriaceae;g__Alloscardovia;s__	taxonomic classification defined by topology and ANI	topological placement and ANI have congruent species assignments	GCF_004332295.1, s__Alloscardovia theropitheci, 95.0, 78.07, 0.16; GCF_002259705.1, s__Alloscardovia macacae, 95.0, 76.01, 0.21; GCF_000376885.1, s__Alloscardovia criceti, 95.0, 75.74, 0.21	24.15	11	N/A	N/A
bin.496.fna	20.654	50.51	6.65	38.46	1955826	3739	444_3	1	NA	NA	moderate	medium	d__Bacteria	p__Fusobacteriota	c__Fusobacteriia	o__Fusobacteriales	f__Fusobacteriaceae	g__Fusobacterium	s__	N/A	N/A	N/A	N/A	N/A	GCF_014217355.1	95	d__Bacteria;p__Fusobacteriota;c__Fusobacteriia;o__Fusobacteriales;f__Fusobacteriaceae;g__Fusobacterium;s__Fusobacterium hwasookii	90.74	0.71	d__Bacteria;p__Fusobacteriota;c__Fusobacteriia;o__Fusobacteriales;f__Fusobacteriaceae;g__Fusobacterium;s__	taxonomic classification defined by topology and ANI	classification based on placement in class-level tree	GCF_001457555.1, s__Fusobacterium polymorphum, 95.0, 93.12, 0.77; GCF_002573625.1, s__Fusobacterium nucleatum_D, 95.0, 91.41, 0.75; GCF_008633215.1, s__Fusobacterium nucleatum_J, 95.0, 90.42, 0.7; GCF_016724785.1, s__Fusobacterium canifelinum, 95.0, 90.34, 0.72; GCA_000007325.1, s__Fusobacterium nucleatum, 95.0, 89.66, 0.71; GCA_000182945.1, s__Fusobacterium vincentii, 95.0, 89.48, 0.63; GCF_0001…	40.29	11	0.99522	Genome not assigned to closest species as it falls outside its pre-defined ANI radius
bin.502.fna	97.4964	98.1	0.63	0	1824615	115167	287_2	3	96.61	96.54	near	low	d__Bacteria	p__Firmicutes_C	c__Negativicutes	o__Veillonellales	f__Dialisteraceae	g__Dialister	s__Dialister invisus	GCF_000160055.1	95	d__Bacteria;p__Firmicutes_C;c__Negativicutes;o__Veillonellales;f__Dialisteraceae;g__Dialister;s__Dialister invisus	97.5	0.86	GCF_000160055.1	95	d__Bacteria;p__Firmicutes_C;c__Negativicutes;o__Veillonellales;f__Dialisteraceae;g__Dialister;s__Dialister invisus	97.5	0.86	d__Bacteria;p__Firmicutes_C;c__Negativicutes;o__Veillonellales;f__Dialisteraceae;g__Dialister;s__	taxonomic classification defined by topology and ANI	topological placement and ANI have congruent species assignments	GCA_900541605.1, s__Dialister sp900541605, 95.0, 78.94, 0.11; GCA_900541485.1, s__Dialister sp900541485, 95.0, 78.69, 0.25; GCF_007164725.1, s__Dialister hominis, 95.0, 78.53, 0.12; GCA_900557365.1, s__Dialister sp900557365, 95.0, 78.47, 0.18; GCA_900538805.1, s__Dialister sp900538805, 95.0, 78.43, 0.14; GCA_900314595.1, s__Dialister sp900314595, 95.0, 78.42, 0.15; GCA_000434475.1, s__Dialister s…	97.18	11	N/A	N/A
bin.503.fna	60.3133	72.63	3.16	40	1503320	21866	303_2	2	99.94	99.94	substantial	low	d__Bacteria	p__Firmicutes_C	c__Negativicutes	o__Selenomonadales	f__Selenomonadaceae	g__Selenomonas	s__	N/A	N/A	N/A	N/A	N/A	N/A	N/A	N/A	N/A	N/A	d__Bacteria;p__Firmicutes_C;c__Negativicutes;o__Selenomonadales;f__Selenomonadaceae;g__Selenomonas;s__	taxonomic novelty determined using RED	classification based on placement in class-level tree	N/A	71.31	11	0.968119	N/A
bin.504.fna	85.0313	87.07	0.91	42.86	4076850	14008	271_1	2	99.81	99.81	substantial	low	d__Bacteria	p__Actinobacteriota	c__Actinomycetia	o__Mycobacteriales	f__Mycobacteriaceae	g__Tsukamurella	s__Tsukamurella tyrosinosolvens	GCF_900104775.1	95	d__Bacteria;p__Actinobacteriota;c__Actinomycetia;o__Mycobacteriales;f__Mycobacteriaceae;g__Tsukamurella;s__Tsukamurella tyrosinosolvens	98.17	0.95	GCF_900104775.1	95	d__Bacteria;p__Actinobacteriota;c__Actinomycetia;o__Mycobacteriales;f__Mycobacteriaceae;g__Tsukamurella;s__Tsukamurella tyrosinosolvens	98.17	0.95	d__Bacteria;p__Actinobacteriota;c__Actinomycetia;o__Mycobacteriales;f__Mycobacteriaceae;g__Tsukamurella;s__	taxonomic classification defined by topology and ANI	topological placement and ANI have congruent species assignments	GCF_900631615.1, s__Tsukamurella paurometabola_A, 95.0, 90.36, 0.89; GCF_007858435.1, s__Tsukamurella asaccharolytica, 95.0, 89.73, 0.77; GCF_007858475.1, s__Tsukamurella conjunctivitidis, 95.0, 89.57, 0.89; GCF_900103175.1, s__Tsukamurella pulmonis, 95.0, 88.54, 0.84; GCF_007858445.1, s__Tsukamurella sputi, 95.0, 88.06, 0.85; GCF_001575205.1, s__Tsukamurella pseudospumae, 95.0, 86.65, 0.84; GCF_…	68.78	11	N/A	N/A
bin.509.fna	83.1107	92.26	2.62	75	2149063	7910	329_1	5	99.24	98.11	near	low	d__Bacteria	p__Spirochaetota	c__Spirochaetia	o__Treponematales	f__Treponemataceae	g__Treponema	s__	N/A	N/A	N/A	N/A	N/A	GCF_000775995.1	95	d__Bacteria;p__Spirochaetota;c__Spirochaetia;o__Treponematales;f__Treponemataceae;g__Treponema;s__Treponema sp000775995	86.41	0.86	d__Bacteria;p__Spirochaetota;c__Spirochaetia;o__Treponematales;f__Treponemataceae;g__Treponema;s__	taxonomic classification defined by topology and ANI	classification based on placement in class-level tree	GCF_017161265.1, s__Treponema medium, 95.0, 85.66, 0.86; GCF_018336815.1, s__Treponema sp018336815, 95.0, 85.02, 0.81; GCF_010365865.1, s__Treponema sp010365865, 95.0, 84.95, 0.85; GCA_905373565.1, s__Treponema sp905373565, 95.0, 83.44, 0.62; GCF_000412995.1, s__Treponema vincentii, 95.0, 82.64, 0.78; GCA_905372265.1, s__Treponema sp905372265, 95.0, 78.2, 0.2; GCF_008153345.1, s__Treponema phaged…	80.4	11	0.993902	Genome not assigned to closest species as it falls outside its pre-defined ANI radius
bin.510.fna	74.4277	72.91	0.16	0	844278	35625	424_1	4	99.84	97.88	substantial	low	d__Bacteria	p__Fusobacteriota	c__Fusobacteriia	o__Fusobacteriales	f__Leptotrichiaceae	g__Streptobacillus	s__Streptobacillus hongkongensis	GCF_001559795.1	95	d__Bacteria;p__Fusobacteriota;c__Fusobacteriia;o__Fusobacteriales;f__Leptotrichiaceae;g__Streptobacillus;s__Streptobacillus hongkongensis	98.71	0.93	GCF_001559795.1	95	d__Bacteria;p__Fusobacteriota;c__Fusobacteriia;o__Fusobacteriales;f__Leptotrichiaceae;g__Streptobacillus;s__Streptobacillus hongkongensis	98.71	0.93	d__Bacteria;p__Fusobacteriota;c__Fusobacteriia;o__Fusobacteriales;f__Leptotrichiaceae;g__Streptobacillus;s__	taxonomic classification defined by topology and ANI	topological placement and ANI have congruent species assignments	GCF_001559775.1, s__Streptobacillus felis, 95.0, 79.51, 0.56; GCF_009733925.1, s__Streptobacillus canis, 95.0, 79.48, 0.59; GCF_000024565.1, s__Streptobacillus moniliformis, 95.0, 79.32, 0.56; GCF_001612575.1, s__Streptobacillus notomytis, 95.0, 79.27, 0.53; GCF_001891165.1, s__Streptobacillus ratti, 95.0, 79.24, 0.53	62.07	11	N/A	N/A
bin.511.fna	92.8555	94.55	0.85	40	1815978	21425	241_1	2	100	100	near	low	d__Bacteria	p__Actinobacteriota	c__Actinomycetia	o__Actinomycetales	f__Actinomycetaceae	g__Pauljensenia	s__	N/A	N/A	N/A	N/A	N/A	GCA_900541895.1	95	d__Bacteria;p__Actinobacteriota;c__Actinomycetia;o__Actinomycetales;f__Actinomycetaceae;g__Pauljensenia;s__Pauljensenia sp900541895	93.01	0.86	d__Bacteria;p__Actinobacteriota;c__Actinomycetia;o__Actinomycetales;f__Actinomycetaceae;g__Pauljensenia;s__	taxonomic classification defined by topology and ANI	classification based on placement in class-level tree	GCF_000308055.1, s__Pauljensenia sp000308055, 95.0, 94.66, 0.92; GCF_001070855.1, s__Pauljensenia pyogenes_A, 95.0, 94.32, 0.93; GCF_900155605.1, s__Pauljensenia marseillensis, 95.0, 83.94, 0.66; GCA_900554605.1, s__Pauljensenia sp900554605, 95.0, 83.81, 0.64; GCF_000758755.1, s__Pauljensenia sp000758755, 95.0, 83.76, 0.66; GCA_902373435.1, s__Pauljensenia sp902373435, 95.0, 80.72, 0.15; GCA_0010…	76.51	11	0.99883	Genome not assigned to closest species as it falls outside its pre-defined ANI radius
bin.512.fna	90.5766	98.91	2.17	0	1851110	88050	404_2	3	99.97	98.89	near	low	d__Bacteria	p__Firmicutes	c__Bacilli	o__Lactobacillales	f__Carnobacteriaceae	g__Dolosigranulum	s__Dolosigranulum pigrum	GCF_000245815.1	95	d__Bacteria;p__Firmicutes;c__Bacilli;o__Lactobacillales;f__Carnobacteriaceae;g__Dolosigranulum;s__Dolosigranulum pigrum	97.42	0.89	GCF_000245815.1	95	d__Bacteria;p__Firmicutes;c__Bacilli;o__Lactobacillales;f__Carnobacteriaceae;g__Dolosigranulum;s__Dolosigranulum pigrum	97.42	0.89	d__Bacteria;p__Firmicutes;c__Bacilli;o__Lactobacillales;f__Carnobacteriaceae;g__;s__	taxonomic classification defined by topology and ANI	topological placement and ANI have congruent species assignments	N/A	94.28	11	N/A	N/A
bin.513.fna	99.9404	98.53	0.25	0	4478862	166238	65_1	3	100	100	near	low	d__Bacteria	p__Bacteroidota	c__Bacteroidia	o__Flavobacteriales	f__Weeksellaceae	g__Chryseobacterium	s__Chryseobacterium mucoviscidosis	GCF_002177115.1	95.1494	d__Bacteria;p__Bacteroidota;c__Bacteroidia;o__Flavobacteriales;f__Weeksellaceae;g__Chryseobacterium;s__Chryseobacterium mucoviscidosis	99.01	0.92	GCF_002177115.1	95.1494	d__Bacteria;p__Bacteroidota;c__Bacteroidia;o__Flavobacteriales;f__Weeksellaceae;g__Chryseobacterium;s__Chryseobacterium mucoviscidosis	99.01	0.92	d__Bacteria;p__Bacteroidota;c__Bacteroidia;o__Flavobacteriales;f__Weeksellaceae;g__Chryseobacterium;s__	taxonomic classification defined by topology and ANI	topological placement and ANI have congruent species assignments	GCF_900156825.1, s__Chryseobacterium gambrini, 95.1494, 94.95, 0.85; GCF_018603435.1, s__Chryseobacterium sp013153155, 95.0, 92.88, 0.81; GCF_000708615.2, s__Chryseobacterium hispalense, 95.0, 82.96, 0.58; GCF_900129245.1, s__Chryseobacterium arachidis, 95.0, 82.83, 0.61; GCF_003815835.1, s__Chryseobacterium shandongense, 95.0, 82.66, 0.55; GCF_000799195.1, s__Chryseobacterium sp000799195, 95.0, …	95.19	11	N/A	N/A
bin.515.fna	26.2783	60.99	7.36	5.56	1261150	1812	24_1	2	100	100	moderate	medium	d__Bacteria	p__Bacteroidota	c__Bacteroidia	o__Bacteroidales	f__Paludibacteraceae	g__F0058	s__F0058 sp000163695	GCA_000163695.1	95	d__Bacteria;p__Bacteroidota;c__Bacteroidia;o__Bacteroidales;f__Paludibacteraceae;g__F0058;s__F0058 sp000163695	97.03	0.97	GCA_000163695.1	95	d__Bacteria;p__Bacteroidota;c__Bacteroidia;o__Bacteroidales;f__Paludibacteraceae;g__F0058;s__F0058 sp000163695	97.03	0.97	d__Bacteria;p__Bacteroidota;c__Bacteroidia;o__Bacteroidales;f__Paludibacteraceae;g__F0058;s__	taxonomic classification defined by topology and ANI	topological placement and ANI have congruent species assignments	GCA_905372135.1, s__F0058 sp905372135, 95.0, 93.95, 0.8; GCA_905372605.1, s__F0058 sp905372605, 95.0, 84.29, 0.35; GCA_000768855.1, s__F0058 sp000768855, 95.0, 78.51, 0.45	48.43	11	N/A	N/A
bin.516.fna	100.511	98.11	0.05	100	1933803	126673	399_3	2	100	100	near	low	d__Bacteria	p__Proteobacteria	c__Gammaproteobacteria	o__Enterobacterales	f__Pasteurellaceae	g__Haemophilus_D	s__Haemophilus_D parainfluenzae	GCF_000191405.1	95	d__Bacteria;p__Proteobacteria;c__Gammaproteobacteria;o__Enterobacterales;f__Pasteurellaceae;g__Haemophilus_D;s__Haemophilus_D parainfluenzae	95.89	0.95	GCF_000191405.1	95	d__Bacteria;p__Proteobacteria;c__Gammaproteobacteria;o__Enterobacterales;f__Pasteurellaceae;g__Haemophilus_D;s__Haemophilus_D parainfluenzae	95.89	0.95	d__Bacteria;p__Proteobacteria;c__Gammaproteobacteria;o__Enterobacterales;f__Pasteurellaceae;g__Haemophilus_D;s__	taxonomic classification defined by topology and ANI	topological placement and ANI have congruent species assignments	GCF_003252755.1, s__Haemophilus_D parainfluenzae_N, 95.0, 94.88, 0.91; GCA_905214375.1, s__Haemophilus_D sp905214375, 95.0, 94.55, 0.88; GCF_003252795.1, s__Haemophilus_D parainfluenzae_K, 95.0, 94.39, 0.89; GCA_015255025.1, s__Haemophilus_D sp015255025, 95.0, 94.38, 0.89; GCF_001815355.1, s__Haemophilus_D sp001815355, 95.0, 94.27, 0.9; GCA_900756155.1, s__Haemophilus_D sp900756155, 95.0, 94.27, …	96.07	11	N/A	N/A
bin.518.fna	77.0196	83.81	1.8	0	1998078	21003	419_1	2	99.85	99.85	substantial	low	d__Bacteria	p__Firmicutes	c__Bacilli	o__Staphylococcales	f__Staphylococcaceae	g__Mammaliicoccus	s__Mammaliicoccus sciuri	GCF_002901825.1	95	d__Bacteria;p__Firmicutes;c__Bacilli;o__Staphylococcales;f__Staphylococcaceae;g__Mammaliicoccus;s__Mammaliicoccus sciuri	96.05	0.93	GCF_002901825.1	95	d__Bacteria;p__Firmicutes;c__Bacilli;o__Staphylococcales;f__Staphylococcaceae;g__Mammaliicoccus;s__Mammaliicoccus sciuri	96.05	0.93	d__Bacteria;p__Firmicutes;c__Bacilli;o__Staphylococcales;f__Staphylococcaceae;g__Mammaliicoccus;s__	taxonomic classification defined by topology and ANI	topological placement and ANI have congruent species assignments	GCF_002902265.1, s__Mammaliicoccus vitulinus, 95.0, 84.59, 0.78; GCF_003970575.1, s__Mammaliicoccus fleurettii, 95.0, 84.32, 0.77; GCF_002902755.1, s__Mammaliicoccus lentus, 95.0, 81.69, 0.7; GCF_002902525.1, s__Mammaliicoccus stepanovicii, 95.0, 81.33, 0.64	71.84	11	N/A	N/A
bin.52.fna	20.9134	53.34	7.56	60.47	1136157	3189	59_2	1	NA	NA	moderate	medium	d__Bacteria	p__Bacteroidota	c__Bacteroidia	o__Bacteroidales	f__Porphyromonadaceae	g__Porphyromonas	s__Porphyromonas sp000467855	GCF_000467855.2	95	d__Bacteria;p__Bacteroidota;c__Bacteroidia;o__Bacteroidales;f__Porphyromonadaceae;g__Porphyromonas;s__Porphyromonas sp000467855	96.81	0.91	GCF_000467855.2	95	d__Bacteria;p__Bacteroidota;c__Bacteroidia;o__Bacteroidales;f__Porphyromonadaceae;g__Porphyromonas;s__Porphyromonas sp000467855	96.81	0.91	d__Bacteria;p__Bacteroidota;c__Bacteroidia;o__Bacteroidales;f__Porphyromonadaceae;g__Porphyromonas;s__	taxonomic classification defined by topology and ANI	topological placement and ANI have congruent species assignments	GCF_014647755.1, s__Porphyromonas pasteri, 95.0, 80.67, 0.71; GCF_000565015.1, s__Porphyromonas catoniae, 95.0, 79.78, 0.36; GCA_905372565.1, s__Porphyromonas sp905372565, 95.0, 79.67, 0.43; GCF_018127745.1, s__Porphyromonas sp018127745, 95.0, 79.08, 0.43; GCA_905372525.1, s__Porphyromonas sp905372525, 95.0, 78.75, 0.47; GCF_003096695.1, s__Porphyromonas loveana, 95.0, 78.44, 0.02; GCF_000482365.…	34.25	11	N/A	N/A
bin.521.fna	45.8258	55.36	2.68	100	4804161	18690	293_0	1	NA	NA	moderate	low	d__Bacteria	p__Firmicutes	c__Bacilli	o__Bacillales	f__Bacillaceae_G	g__Bacillus_A	s__Bacillus_A anthracis	GCF_000742895.1	95.2518	d__Bacteria;p__Firmicutes;c__Bacilli;o__Bacillales;f__Bacillaceae_G;g__Bacillus_A;s__Bacillus_A anthracis	97.37	0.88	GCF_000742895.1	95.2518	d__Bacteria;p__Firmicutes;c__Bacilli;o__Bacillales;f__Bacillaceae_G;g__Bacillus_A;s__Bacillus_A anthracis	97.37	0.88	d__Bacteria;p__Firmicutes;c__Bacilli;o__Bacillales;f__Bacillaceae_G;g__Bacillus_A;s__	taxonomic classification defined by topology and ANI	topological placement and ANI have congruent species assignments	GCF_001883995.1, s__Bacillus_A paranthracis, 95.3658, 94.91, 0.84; GCF_001884035.1, s__Bacillus_A tropicus, 95.3658, 94.23, 0.84; GCF_018332475.1, s__Bacillus_A sp018332475, 95.0, 93.66, 0.77; GCF_001455345.1, s__Bacillus_A thuringiensis_N, 95.0, 93.56, 0.86; GCF_006494425.1, s__Bacillus_A sp006494425, 95.0, 93.52, 0.86; GCF_001884185.1, s__Bacillus_A albus, 95.0, 93.06, 0.85; GCF_002571225.1, s_…	51.63	11	N/A	N/A
bin.523.fna	33.6195	59.77	5.98	46.15	2158468	7577	240_2	1	NA	NA	moderate	medium	d__Bacteria	p__Actinobacteriota	c__Actinomycetia	o__Actinomycetales	f__Micrococcaceae	g__Rothia	s__Rothia aeria	GCA_002355935.1	95	d__Bacteria;p__Actinobacteriota;c__Actinomycetia;o__Actinomycetales;f__Micrococcaceae;g__Rothia;s__Rothia aeria	96.48	0.81	GCA_002355935.1	95	d__Bacteria;p__Actinobacteriota;c__Actinomycetia;o__Actinomycetales;f__Micrococcaceae;g__Rothia;s__Rothia aeria	96.48	0.81	d__Bacteria;p__Actinobacteriota;c__Actinomycetia;o__Actinomycetales;f__Micrococcaceae;g__Rothia;s__	taxonomic classification defined by topology and ANI	topological placement and ANI have congruent species assignments	GCF_000164695.2, s__Rothia dentocariosa, 95.0, 88.38, 0.5; GCF_001061665.1, s__Rothia mucilaginosa_A, 95.0, 80.61, 0.31; GCF_000175615.1, s__Rothia mucilaginosa, 95.0, 80.2, 0.33; GCF_001548235.1, s__Rothia mucilaginosa_B, 95.0, 80.08, 0.33; GCA_015265375.1, s__Rothia sp015265375, 95.0, 80.05, 0.31; GCF_001808955.1, s__Rothia sp001808955, 95.0, 80.04, 0.32; GCF_901875305.1, s__Rothia sp902373285,…	39.32	11	N/A	N/A
bin.524.fna	69.646	70.55	0.45	50	1423612	13869	226_0	1	NA	NA	substantial	low	d__Bacteria	p__Actinobacteriota	c__Actinomycetia	o__Mycobacteriales	f__Mycobacteriaceae	g__Corynebacterium	s__Corynebacterium jeikeium_A	GCF_000738265.1	95	d__Bacteria;p__Actinobacteriota;c__Actinomycetia;o__Mycobacteriales;f__Mycobacteriaceae;g__Corynebacterium;s__Corynebacterium jeikeium_A	98.18	0.97	GCF_000738265.1	95	d__Bacteria;p__Actinobacteriota;c__Actinomycetia;o__Mycobacteriales;f__Mycobacteriaceae;g__Corynebacterium;s__Corynebacterium jeikeium_A	98.18	0.97	d__Bacteria;p__Actinobacteriota;c__Actinomycetia;o__Mycobacteriales;f__Mycobacteriaceae;g__Corynebacterium;s__	taxonomic classification defined by topology and ANI	topological placement and ANI have congruent species assignments	GCF_001807485.1, s__Corynebacterium sp001807485, 95.0, 86.43, 0.94; GCF_000738175.1, s__Corynebacterium jeikeium_C, 95.0, 86.32, 0.9; GCF_000163435.1, s__Corynebacterium jeikeium, 95.0, 85.86, 0.91; GCA_000525655.1, s__Corynebacterium falsenii, 95.0, 79.34, 0.48; GCF_001815985.1, s__Corynebacterium sp001815985, 95.0, 78.67, 0.35; GCA_019114175.1, s__Corynebacterium gallistercoris, 95.0, 78.52, 0.…	55.32	11	N/A	N/A
bin.525.fna	96.8695	95.39	0.24	100	1334276	61488	299_1	6	100	99.2	near	low	d__Bacteria	p__Firmicutes_A	c__Clostridia	o__Peptostreptococcales	f__Anaerovoracaceae	g__Eubacterium_M	s__Eubacterium_M brachy	GCA_000488855.1	95	d__Bacteria;p__Firmicutes_A;c__Clostridia;o__Peptostreptococcales;f__Anaerovoracaceae;g__Eubacterium_M;s__Eubacterium_M brachy	99.14	0.99	GCA_000488855.1	95	d__Bacteria;p__Firmicutes_A;c__Clostridia;o__Peptostreptococcales;f__Anaerovoracaceae;g__Eubacterium_M;s__Eubacterium_M brachy	99.14	0.99	d__Bacteria;p__Firmicutes_A;c__Clostridia;o__Peptostreptococcales;f__Anaerovoracaceae;g__Eubacterium_M;s__	taxonomic classification defined by topology and ANI	topological placement and ANI have congruent species assignments	GCA_014982745.1, s__Eubacterium_M pullicola, 95.0, 77.65, 0.06	80.74	11	N/A	N/A
bin.526.fna	24.4476	57.18	7.76	66.67	1467592	4876	448_0	1	NA	NA	moderate	medium	d__Bacteria	p__Fusobacteriota	c__Fusobacteriia	o__Fusobacteriales	f__Leptotrichiaceae	g__JAGOWQ01	s__	N/A	N/A	N/A	N/A	N/A	GCA_018060185.1	95	d__Bacteria;p__Fusobacteriota;c__Fusobacteriia;o__Fusobacteriales;f__Leptotrichiaceae;g__JAGOWQ01;s__JAGOWQ01 sp018060185	77.22	0.3	d__Bacteria;p__Fusobacteriota;c__Fusobacteriia;o__Fusobacteriales;f__Leptotrichiaceae;g__JAGOWQ01;s__	taxonomic classification defined by topology and ANI	classification based on placement in class-level tree	N/A	40.67	11	0.89664	N/A
bin.527.fna	33.7391	58.66	5.7	41.67	869812	20315	342_3	1	NA	NA	moderate	medium	d__Bacteria	p__Patescibacteria	c__Saccharimonadia	o__Saccharimonadales	f__Nanosynbacteraceae	g__Nanosynbacter	s__Nanosynbacter sp900555425	GCA_900555425.1	95	d__Bacteria;p__Patescibacteria;c__Saccharimonadia;o__Saccharimonadales;f__Nanosynbacteraceae;g__Nanosynbacter;s__Nanosynbacter sp900555425	95.16	0.84	N/A	N/A	N/A	N/A	N/A	d__Bacteria;p__Patescibacteria;c__Saccharimonadia;o__Saccharimonadales;f__Nanosynbacteraceae;g__Nanosynbacter;s__	ANI	topological placement and ANI have incongruent species assignments	GCA_900555425.1, s__Nanosynbacter sp900555425, 95.0, 95.16, 0.84; GCA_900555885.1, s__Nanosynbacter sp900555885, 95.0, 95.13, 0.88; GCA_007845355.1, s__Nanosynbacter sp007845355, 95.0, 95.01, 0.78; GCA_905370345.1, s__Nanosynbacter sp905370345, 95.0, 94.93, 0.83; GCA_900556355.1, s__Nanosynbacter sp900556355, 95.0, 94.7, 0.88; GCA_900556885.1, s__Nanosynbacter sp900556885, 95.0, 94.58, 0.77; GCA_…	48.93	11	N/A	N/A
bin.529.fna	44.6907	84.24	8.95	40.91	4798138	95161	182_0	1	NA	NA	substantial	medium	d__Bacteria	p__Actinobacteriota	c__Actinomycetia	o__Mycobacteriales	f__Mycobacteriaceae	g__Mycobacterium	s__Mycobacterium tuberculosis	GCF_000195955.2	95	d__Bacteria;p__Actinobacteriota;c__Actinomycetia;o__Mycobacteriales;f__Mycobacteriaceae;g__Mycobacterium;s__Mycobacterium tuberculosis	99.45	0.85	GCF_000195955.2	95	d__Bacteria;p__Actinobacteriota;c__Actinomycetia;o__Mycobacteriales;f__Mycobacteriaceae;g__Mycobacterium;s__Mycobacterium tuberculosis	99.45	0.85	d__Bacteria;p__Actinobacteriota;c__Actinomycetia;o__Mycobacteriales;f__Mycobacteriaceae;g__Mycobacterium;s__	taxonomic classification defined by topology and ANI	topological placement and ANI have congruent species assignments	GCF_002104675.1, s__Mycobacterium decipiens, 95.0, 85.61, 0.67; GCF_010730055.1, s__Mycobacterium shinjukuense, 95.0, 83.22, 0.64; GCF_010731535.1, s__Mycobacterium lacus, 95.0, 82.44, 0.64; GCF_010730745.1, s__Mycobacterium heidelbergense, 95.0, 81.86, 0.56; GCF_002086305.1, s__Mycobacterium malmoense_B, 95.0, 81.83, 0.55; GCF_002101845.1, s__Mycobacterium riyadhense, 95.0, 81.53, 0.61; GCF_9002…	58.66	11	N/A	Genome has more than 10.0% of markers with multiple hits
bin.53.fna	55.7832	65.45	2.67	66.67	1661645	5084	27_1	2	100	100	moderate	low	d__Bacteria	p__Bacteroidota	c__Bacteroidia	o__Flavobacteriales	f__Flavobacteriaceae	g__Capnocytophaga	s__Capnocytophaga sp000192225	GCF_000192225.1	95	d__Bacteria;p__Bacteroidota;c__Bacteroidia;o__Flavobacteriales;f__Flavobacteriaceae;g__Capnocytophaga;s__Capnocytophaga sp000192225	98.7	0.91	GCF_000192225.1	95	d__Bacteria;p__Bacteroidota;c__Bacteroidia;o__Flavobacteriales;f__Flavobacteriaceae;g__Capnocytophaga;s__Capnocytophaga sp000192225	98.7	0.91	d__Bacteria;p__Bacteroidota;c__Bacteroidia;o__Flavobacteriales;f__Flavobacteriaceae;g__Capnocytophaga;s__	taxonomic classification defined by topology and ANI	topological placement and ANI have congruent species assignments	GCF_000411115.1, s__Capnocytophaga granulosa, 95.0, 80.87, 0.39; GCF_000023285.1, s__Capnocytophaga ochracea, 95.0, 80.59, 0.11; GCF_000174755.1, s__Capnocytophaga gingivalis, 95.0, 80.08, 0.47; GCF_003054025.1, s__Capnocytophaga leadbetteri, 95.0, 79.83, 0.09; GCF_002209445.1, s__Capnocytophaga endodontalis, 95.0, 79.63, 0.14; GCF_000466425.1, s__Capnocytophaga sp000466425, 95.0, 79.6, 0.35; GCF…	54.65	11	N/A	N/A
bin.530.fna	40.1515	51.03	2.59	0	867220	11950	443_1	3	98.7	97.87	moderate	low	d__Bacteria	p__Fusobacteriota	c__Fusobacteriia	o__Fusobacteriales	f__Fusobacteriaceae	g__Fusobacterium	s__	N/A	N/A	N/A	N/A	N/A	N/A	N/A	N/A	N/A	N/A	d__Bacteria;p__Fusobacteriota;c__Fusobacteriia;o__Fusobacteriales;f__Fusobacteriaceae;g__Fusobacterium;s__	taxonomic classification defined by topology and ANI	classification based on placement in class-level tree	GCF_016724785.1, s__Fusobacterium canifelinum, 95.0, 80.78, 0.67; GCF_014217355.1, s__Fusobacterium hwasookii, 95.0, 80.72, 0.67; GCF_002573625.1, s__Fusobacterium nucleatum_D, 95.0, 80.64, 0.68; GCF_001457555.1, s__Fusobacterium polymorphum, 95.0, 80.61, 0.68; GCF_000158275.2, s__Fusobacterium animalis, 95.0, 80.6, 0.66; GCF_000493815.1, s__Fusobacterium nucleatum_E, 95.0, 80.53, 0.64; GCA_00000…	40.07	11	0.958002	Genome not assigned to closest species as it falls outside its pre-defined ANI radius;Genome has more than 10.0% of markers with multiple hits
bin.531.fna	69.925	89.81	5	58.82	1799966	17704	257_1	2	100	100	substantial	low	d__Bacteria	p__Actinobacteriota	c__Actinomycetia	o__Actinomycetales	f__Bifidobacteriaceae	g__Bifidobacterium	s__Bifidobacterium adolescentis	GCF_000010425.1	95	d__Bacteria;p__Actinobacteriota;c__Actinomycetia;o__Actinomycetales;f__Bifidobacteriaceae;g__Bifidobacterium;s__Bifidobacterium adolescentis	98.39	0.84	GCF_000010425.1	95	d__Bacteria;p__Actinobacteriota;c__Actinomycetia;o__Actinomycetales;f__Bifidobacteriaceae;g__Bifidobacterium;s__Bifidobacterium adolescentis	98.39	0.84	d__Bacteria;p__Actinobacteriota;c__Actinomycetia;o__Actinomycetales;f__Bifidobacteriaceae;g__Bifidobacterium;s__	taxonomic classification defined by topology and ANI	topological placement and ANI have congruent species assignments	GCF_000770925.1, s__Bifidobacterium ruminantium, 95.0, 88.43, 0.77; GCF_001025215.1, s__Bifidobacterium pseudocatenulatum, 95.0, 83.72, 0.72; GCA_002451435.1, s__Bifidobacterium sp002451435, 95.0, 83.63, 0.62; GCF_001025195.1, s__Bifidobacterium catenulatum, 96.3948, 83.52, 0.69; GCF_001042615.1, s__Bifidobacterium kashiwanohense, 96.3948, 83.42, 0.68; GCF_002742445.1, s__Bifidobacterium sp002742…	66.48	11	N/A	N/A
bin.532.fna	51.4397	52.06	0.44	100	1029929	15114	221_2	1	NA	NA	moderate	low	d__Bacteria	p__Actinobacteriota	c__Actinomycetia	o__Mycobacteriales	f__Mycobacteriaceae	g__Corynebacterium	s__Corynebacterium propinquum	GCF_000375525.1	95	d__Bacteria;p__Actinobacteriota;c__Actinomycetia;o__Mycobacteriales;f__Mycobacteriaceae;g__Corynebacterium;s__Corynebacterium propinquum	97.83	0.98	GCF_000375525.1	95	d__Bacteria;p__Actinobacteriota;c__Actinomycetia;o__Mycobacteriales;f__Mycobacteriaceae;g__Corynebacterium;s__Corynebacterium propinquum	97.83	0.98	d__Bacteria;p__Actinobacteriota;c__Actinomycetia;o__Mycobacteriales;f__Mycobacteriaceae;g__Corynebacterium;s__	taxonomic classification defined by topology and ANI	topological placement and ANI have congruent species assignments	GCF_000688415.1, s__Corynebacterium pseudodiphtheriticum, 95.0, 84.94, 0.68; GCF_002154655.1, s__Corynebacterium kefirresidentii, 95.0, 78.18, 0.07; GCF_000819445.1, s__Corynebacterium humireducens, 95.0, 77.68, 0.06; GCF_001812805.1, s__Corynebacterium sp001812805, 95.0, 77.52, 0.09; GCF_014522205.1, s__Corynebacterium sp014522205, 95.0, 77.47, 0.02; GCF_000175635.1, s__Corynebacterium tuberculo…	48.67	11	N/A	N/A
bin.536.fna	62.0993	65.88	1.44	100	1652071	8191	285_1	3	97.29	97.23	moderate	low	d__Bacteria	p__Actinobacteriota	c__Actinomycetia	o__Mycobacteriales	f__Mycobacteriaceae	g__Corynebacterium	s__Corynebacterium matruchotii	GCF_011612265.2	95	d__Bacteria;p__Actinobacteriota;c__Actinomycetia;o__Mycobacteriales;f__Mycobacteriaceae;g__Corynebacterium;s__Corynebacterium matruchotii	98.19	0.99	GCF_011612265.2	95	d__Bacteria;p__Actinobacteriota;c__Actinomycetia;o__Mycobacteriales;f__Mycobacteriaceae;g__Corynebacterium;s__Corynebacterium matruchotii	98.19	0.99	d__Bacteria;p__Actinobacteriota;c__Actinomycetia;o__Mycobacteriales;f__Mycobacteriaceae;g__Corynebacterium;s__	taxonomic classification defined by topology and ANI	topological placement and ANI have congruent species assignments	GCF_001941445.1, s__Corynebacterium aquilae, 95.0, 77.81, 0.14; GCF_001412105.1, s__Corynebacterium oculi, 95.0, 77.6, 0.08; GCF_014522205.1, s__Corynebacterium sp014522205, 95.0, 77.56, 0.04; GCF_000590555.1, s__Corynebacterium argentoratense, 95.0, 77.5, 0.09; GCF_001457455.1, s__Corynebacterium diphtheriae, 95.0, 77.5, 0.07; GCF_000980835.1, s__Corynebacterium kutscheri, 95.0, 77.43, 0.05; GCF…	57.59	11	N/A	N/A
bin.537.fna	46.1796	59.59	3.21	60	2505042	2124	394_2	1	NA	NA	moderate	low	d__Bacteria	p__Proteobacteria	c__Gammaproteobacteria	o__Pseudomonadales	f__Moraxellaceae	g__Acinetobacter	s__Acinetobacter seifertii	GCF_000368065.1	95	d__Bacteria;p__Proteobacteria;c__Gammaproteobacteria;o__Pseudomonadales;f__Moraxellaceae;g__Acinetobacter;s__Acinetobacter seifertii	95.92	0.81	GCF_000368065.1	95	d__Bacteria;p__Proteobacteria;c__Gammaproteobacteria;o__Pseudomonadales;f__Moraxellaceae;g__Acinetobacter;s__Acinetobacter seifertii	95.92	0.81	d__Bacteria;p__Proteobacteria;c__Gammaproteobacteria;o__Pseudomonadales;f__Moraxellaceae;g__Acinetobacter;s__	taxonomic classification defined by topology and ANI	topological placement and ANI have congruent species assignments	GCF_000368085.1, s__Acinetobacter nosocomialis, 95.0, 89.39, 0.63; GCF_000196795.1, s__Acinetobacter oleivorans, 95.0, 88.62, 0.74; GCF_009759685.1, s__Acinetobacter baumannii, 95.0, 87.25, 0.62; GCF_000399665.1, s__Acinetobacter calcoaceticus_B, 95.0, 86.31, 0.59; GCF_001605885.1, s__Acinetobacter lactucae, 95.0, 86.28, 0.6; GCF_000369045.1, s__Acinetobacter pittii, 95.0, 86.02, 0.61; GCF_013009…	38.82	11	N/A	N/A
bin.539.fna	86.1725	92.02	1.79	33.33	3248013	86072	263_1	5	100	98.33	near	low	d__Bacteria	p__Actinobacteriota	c__Actinomycetia	o__Propionibacteriales	f__Propionibacteriaceae	g__Arachnia	s__Arachnia propionica	GCF_900637725.1	95	d__Bacteria;p__Actinobacteriota;c__Actinomycetia;o__Propionibacteriales;f__Propionibacteriaceae;g__Arachnia;s__Arachnia propionica	98.69	0.95	GCF_900637725.1	95	d__Bacteria;p__Actinobacteriota;c__Actinomycetia;o__Propionibacteriales;f__Propionibacteriaceae;g__Arachnia;s__Arachnia propionica	98.69	0.95	d__Bacteria;p__Actinobacteriota;c__Actinomycetia;o__Propionibacteriales;f__Propionibacteriaceae;g__Arachnia;s__	taxonomic classification defined by topology and ANI	topological placement and ANI have congruent species assignments	GCA_905372155.1, s__Arachnia sp905372155, 95.0, 93.61, 0.77; GCF_900607225.1, s__Arachnia sp900607225, 95.0, 91.18, 0.82; GCA_013333945.2, s__Arachnia sp013333945, 95.0, 88.53, 0.79; GCF_018128325.1, s__Arachnia rubra, 95.0, 83.01, 0.6; GCF_003859805.1, s__Arachnia propionica_C, 95.0, 79.67, 0.43; GCF_003932785.1, s__Arachnia propionica_B, 95.0, 79.39, 0.4; GCF_007197885.1, s__Arachnia rhinocerot…	90.53	11	N/A	N/A
bin.547.fna	72.5086	75.37	0.98	25	2145112	3071	144_1	2	100	100	substantial	low	d__Bacteria	p__Firmicutes_A	c__Clostridia	o__Oscillospirales	f__Acutalibacteraceae	g__Fimivicinus	s__Fimivicinus sp900544375	GCA_900544375.1	95	d__Bacteria;p__Firmicutes_A;c__Clostridia;o__Oscillospirales;f__Acutalibacteraceae;g__Fimivicinus;s__Fimivicinus sp900544375	99.27	0.89	GCA_900544375.1	95	d__Bacteria;p__Firmicutes_A;c__Clostridia;o__Oscillospirales;f__Acutalibacteraceae;g__Fimivicinus;s__Fimivicinus sp900544375	99.27	0.89	d__Bacteria;p__Firmicutes_A;c__Clostridia;o__Oscillospirales;f__Acutalibacteraceae;g__Fimivicinus;s__	taxonomic classification defined by topology and ANI	topological placement and ANI have congruent species assignments	GCA_900544715.1, s__Fimivicinus sp900544715, 95.0, 90.21, 0.9; GCA_900549825.1, s__Fimivicinus sp900549825, 95.0, 81.5, 0.68; GCA_002320555.1, s__Fimivicinus sp002320555, 95.0, 81.29, 0.54; GCA_900552985.1, s__Fimivicinus intestinavium, 95.0, 78.99, 0.32	56.02	11	N/A	N/A
bin.548.fna	90.6611	99.19	2.27	0	4501245	348831	268_1	2	99.97	99.97	near	low	d__Bacteria	p__Proteobacteria	c__Alphaproteobacteria	o__Caulobacterales	f__Caulobacteraceae	g__Phenylobacterium	s__	N/A	N/A	N/A	N/A	N/A	GCF_001429025.1	95	d__Bacteria;p__Proteobacteria;c__Alphaproteobacteria;o__Caulobacterales;f__Caulobacteraceae;g__Phenylobacterium;s__Phenylobacterium sp001429025	85.18	0.67	d__Bacteria;p__Proteobacteria;c__Alphaproteobacteria;o__Caulobacterales;f__Caulobacteraceae;g__Phenylobacterium;s__	taxonomic classification defined by topology and ANI	classification based on placement in class-level tree	GCA_001724985.1, s__Phenylobacterium sp001724985, 95.0, 84.64, 0.78; GCA_018240795.1, s__Phenylobacterium sp018240795, 95.0, 84.18, 0.74; GCA_017991675.1, s__Phenylobacterium sp017991675, 95.0, 84.01, 0.67; GCF_001425305.1, s__Phenylobacterium sp001425305, 95.0, 84.0, 0.68; GCA_013822795.1, s__Phenylobacterium sp013822795, 95.0, 83.89, 0.65; GCF_014196295.1, s__Phenylobacterium haematophilum, 95.…	94.8	11	0.979784	Genome not assigned to closest species as it falls outside its pre-defined ANI radius
bin.549.fna	65.0669	63.97	0	0	459910	12411	342_4	1	NA	NA	moderate	none	d__Bacteria	p__Patescibacteria	c__Saccharimonadia	o__Saccharimonadales	f__Nanosynbacteraceae	g__Nanosynbacter	s__	N/A	N/A	N/A	N/A	N/A	GCA_900555885.1	95	d__Bacteria;p__Patescibacteria;c__Saccharimonadia;o__Saccharimonadales;f__Nanosynbacteraceae;g__Nanosynbacter;s__Nanosynbacter sp900555885	92.21	0.76	d__Bacteria;p__Patescibacteria;c__Saccharimonadia;o__Saccharimonadales;f__Nanosynbacteraceae;g__Nanosynbacter;s__	taxonomic classification defined by topology and ANI	classification based on placement in class-level tree	GCA_015257635.1, s__Nanosynbacter sp015257635, 95.0, 93.61, 0.56; GCA_900555425.1, s__Nanosynbacter sp900555425, 95.0, 92.65, 0.82; GCA_905370345.1, s__Nanosynbacter sp905370345, 95.0, 92.37, 0.88; GCA_007845355.1, s__Nanosynbacter sp007845355, 95.0, 92.23, 0.76; GCA_900555265.1, s__Nanosynbacter sp900555265, 95.0, 92.15, 0.93; GCA_900555675.1, s__Nanosynbacter sp900555675, 95.0, 92.04, 0.87; GCA…	44.96	11	0.997929	Genome not assigned to closest species as it falls outside its pre-defined ANI radius
bin.55.fna	33.1689	55.45	6.09	100	843592	11423	446_1	2	100	100	moderate	medium	d__Bacteria	p__Firmicutes_A	c__Clostridia	o__TANB77	f__CAG-508	g__CAG-793	s__CAG-793 sp013333035	GCA_013333035.2	95	d__Bacteria;p__Firmicutes_A;c__Clostridia;o__TANB77;f__CAG-508;g__CAG-793;s__CAG-793 sp013333035	97.48	0.68	GCA_013333035.2	95	d__Bacteria;p__Firmicutes_A;c__Clostridia;o__TANB77;f__CAG-508;g__CAG-793;s__CAG-793 sp013333035	97.48	0.68	d__Bacteria;p__Firmicutes_A;c__Clostridia;o__TANB77;f__CAG-508;g__CAG-793;s__	taxonomic classification defined by topology and ANI	topological placement and ANI have congruent species assignments	GCA_013333395.2, s__CAG-793 sp013333395, 95.0, 88.52, 0.4; GCA_900557475.1, s__CAG-793 sp900557475, 95.0, 76.91, 0.08; GCA_000433915.1, s__CAG-793 sp000433915, 95.0, 76.75, 0.13; GCA_902766085.1, s__CAG-793 sp902766085, 95.0, 76.64, 0.08; GCA_002393975.1, s__CAG-793 sp002393975, 95.0, 76.51, 0.14; GCA_017510825.1, s__CAG-793 sp017510825, 95.0, 76.4, 0.14; GCA_017510245.1, s__CAG-793 sp017510245, …	44.1	11	N/A	N/A
[truncated: 182 more rows]

## Sheet: Supplementary Table 3
ID	20210302_02_G_barcode06	20210302_02_G_barcode08	20210302_02_G_barcode10	20210310_03_G_barcode11	20210311_01_G_barcode01	20210311_01_G_barcode02	20210311_01_G_barcode03	20210312_01_G_barcode06	20210317_01_G_barcode05	20210317_01_G_barcode09	20210317_02_G_barcode03	20210317_02_G_barcode07	20210325_01_G_barcode06	20210327_03_G_barcode08	20210328_01_G_barcode04	20210401_01_G_barcode07	20210403_01_G_barcode06	20210407_01_G_barcode01	20210407_01_G_barcode02	20210407_01_G_barcode03	20210407_01_G_barcode04	20210407_03_G_barcode04	20210407_03_G_barcode06	20210407_03_G_barcode10	20210407_04_G_barcode01	20210407_04_G_barcode03	20210414_01_G_barcode12a	20210415_02_G_barcode01	20210415_03_G_barcode12a	20210419_02_G_barcode02	20210419_02_G_barcode10	20210419_02_G_barcode12a	20210421_02_G_barcode06	20210422_01_G_barcode04	20210423_02_G_barcode01	20210423_02_G_barcode03	20210423_02_G_barcode05	20210423_02_G_barcode07	20210425_03_G_barcode11	20210426_01_G_barcode03	20210426_01_G_barcode05	20210427_01_G_barcode07	20210427_02_G_barcode01	20210427_02_G_barcode03	20210429_01_G_barcode01	20210429_01_G_barcode03	20210429_01_G_barcode06	20210429_01_G_barcode08	20210429_01_G_barcode11
[truncated: 503 more rows]
[truncated: 3,891 more columns]

[truncated: 6 more sheets: Supplementary Table 4, Supplementary Table 5, Supplementary Table 6, Supplementary Table 7, Supplementary Table 8, Supplementary Table 9]
